# Supplementary material for: Lipid-mediated prestin organization in outer hair cell membranes and its implications in sound amplification
Source: Nat Commun. 2022 Nov 12;13:6877. doi: 10.1038/s41467-022-34596-9 (PMC9653410; doi:10.1038/s41467-022-34596-9)
Supplement: Supplementary file 6 — Source Data [file 41467_2022_34596_MOESM6_ESM.xlsx]

## Sheet: Figure 2c
Radial distance	Outer-solid line	Outer-dashed line	Inner-solid line	Inner-dashed line
0	14.1556	10.1125
1.5	16.625	8.95714
3	18.6	8.75957
4.5	15.6	9.91818
6	19.1	9.13857	-16.3667	-23.95
7.5	19.275	8.05	-17.08	-23.7
9	18.8	8.71795	-16.4	-23.56
10.5	20.8	7.06666	-17.0417	-25.075
12	19.7824	6	-14.9	-23.8
13.5	19.9	9.26923	-16.3813	-24.8333
15	22.2667	9.6	-16	-25.7
16.5	21.3714	10.225	-15.9333	-23.9923
18	21.64	12.0333	-15	-25.5333
19.5	22.1	12.2222	-13.8846	-25.7636
21	23.3	12.25	-13.2566	-26.025
22.5	24.7	13.8	-10.5936	-26.1308
24	24.7	12	-10.5086	-25.7962
25.5	25.9	13.6333	-10.6032	-25.8
27	24.95	14.348	-10.8	-26.4
28.5	24.8818	13.3	-10.46	-25.8333
30	28.5	13.7667	-10.2917	-26.3
31.5	30	13.4	-10.5607	-29.7
33	28.6333	12.7	-11.3375	-26.85
34.5	30.95	14.0682	-10.3	-25.7571
36	29.35	13.9333	-9	-26.6
37.5	28.6	14.2	-9.01667	-27.3
39	28.9714	14.6652	-8.65	-26.8
40.5	29.1	14.98	-9.01177	-26.2
42	28.8	14.9938	-10.4105	-25.72
43.5	27.2	14.435	-9.92	-26.1
45	28.2	14.6333	-9.6	-28.1
46.5	29.4333	14.8214	-10.3625	-25.05
48	30.5	14.7687	-11.2981	-25.27
49.5	29.85	15.4	-10.6	-23.4649
51	29.3667	15.7107	-11	-25
52.5	29.7	16.0848	-12	-23.6267
54	27.91	15.5464	-12.9333	-23.6333
55.5	29.2	15.3667	-12.6178	-23.4389
57	27.8375	15.36	-12.8043	-24.3
58.5	26.5	15.9679	-12.838	-22.9588
60	27.0167	16.2789	-13.6304	-22.6
61.5	25.6571	16.4348	-14.3706	-22.968
63	26.2667	16.7143	-14.5778	-22.7913
64.5	24.9265	16.112	-14.8607	-22.5645
66	25.4471	16.3593	-14.9722	-22.6143
67.5	24.7	16.4053	-15.0882	-22.456
69	25.2083	16.7529	-15.3313	-22.4857
70.5	24.512	16.5621	-15.68	-22.7536
72	24.1483	16.8444	-15.775	-22.228
73.5	23.7788	16.9049	-15.7346	-22.4345
75	23.6478	16.7294	-15.8111	-22.2111
76.5	23.8857	16.1632	-15.7071	-22.4731
78	23.1462	16.9962	-15.9765	-22.1345
79.5	23.06	16.9913	-16.1379	-21.9348
81	23.1294	16.888	-15.9864	-21.9885
82.5	22.9042	17.0885	-16.1581	-22.62
84	22.9273	17.1719	-16.3943	-22.6474
85.5	23.0042	17.1387	-16.2462	-21.904
87	22.6071	17.0846	-16.2069	-22.35
88.5	22.356	17.5913	-16.6	-21.6818
90	22.1286	17.15	-16.55	-22.52
91.5	22.1778	17.256	-16.9032	-22.6
93	22.5778	17.319	-16.75	-22.245
94.5	21.952	17.572	-16.9591	-21.66
96	22.031	17.1714	-16.9571	-21.5852
97.5	22.004	15.8333	-16.8815	-22.62
99	22.6207	17.4467	-17.17	-21.7105
100.5	21.9609	17.5724	-17.1429	-21.85
102	21.9902	17.635	-17.4524	-21.4944
103.5	21.9667	17.5417	-17.2477	-21.95
105	21.5964	17.8174	-17.2808	-21.3045
106.5	22.0452	17.9656	-16.9857	-21.1207
108	21.7833	17.3956	-16.525	-21.5
109.5	21.3435	17.5059	-17.225	-21.2333
111	21.4812	17.5808	-17.8	-21.3842
112.5	23.2571	17.91	-17.4419	-21.3714
114	21.2958	17.6333	-17.6091	-21.376
115.5	21.5733	16.9571	-17.3864	-21.4
117	21.2913	17.5	-16.9143	-21.0458
118.5	21.9333	18.1042	-17.8714	-20.8615
120	21.4	17.5	-17.2778	-21.2
121.5	21.4697	17.6821	-17.7769	-22.05
123	21.58	17.4	-17.78	-21.62
124.5	20.9581	17.3545	-17.4273	-23.25
126	21.4087	17.9194	-17.3148	-20.8053
127.5	22.4429	17	-17.05	-21.168
129	20.972	18.124	-17.8125	-20.8375
130.5	20.9143	18.2458	-17.4111	-20.8714
132	20.7458	17.9714	-18.2207	-20.75
133.5	21.1138	18.665	-18.416	-20.2304
135	21.1077	18.2714	-18.3148	-20.9815
136.5	20.5296	18.2366	-18.3103	-20.515
138	20.2206	19.1412	-18.7458	-19.863

## Sheet: Figure 4a
q	Intensity
0.016208	130.13
0.031916	269.15
0.035624	44.502
0.044929	43.597
0.047624	23.952
0.057136	16.307
0.063332	46.477
0.065266	12.123
0.070748	30.133
0.07904	7.3344
0.08509	6.4945
0.089358	17.112
0.094748	7.0884
0.096048	4.9185
0.099846	10.953
0.10108	4.5095
0.10587	4.0261
0.11046	3.4577
0.11377	7.8634
0.11486	3.4823
0.12318	2.8511
0.12616	2.8818
0.12714	2.6204
0.13003	4.4606
0.13379	3.3213
0.13471	2.3899
0.141	3.0338
0.14187	2.1275
0.14532	2.079
0.14869	1.8197
0.15521	1.7187
0.15778	1.9017
0.16069	2.336
0.1645	1.5157
0.16748	1.4905
0.16992	1.5142
0.17329	1.4541
0.17612	1.3432
0.17822	1.5713
0.18391	1.2821
0.189	1.7373
0.18965	1.1639
0.19181	1.2734
0.1948	1.0528
0.19732	1.0652
0.19919	1.059
0.20166	1.1372
0.2047	0.96832
0.20711	0.91541
0.21124	0.92468
0.21183	0.84223
0.21415	0.87834
0.21872	0.82478
0.22041	1.0089
0.22097	0.8608
0.22264	0.87775
0.2254	0.77671
0.22704	0.76368
0.22921	0.8068
0.23402	0.74161
0.23612	0.71346
0.2382	0.77279
0.23993	0.71932
0.24435	0.6991
0.24603	0.6547
0.25207	0.72314
0.25388	0.66516
0.25621	0.61704
0.25813	0.59403
0.25956	0.64545
0.26193	0.54015
0.26381	0.60907
0.26707	0.53776
0.26754	0.60654
0.26907	0.60577
0.27075	0.54818
0.27483	0.56308
0.2784	0.46195
0.28017	0.50007
0.28149	0.51247
0.28324	0.63088
0.28368	0.55461
0.28498	0.60058
0.28714	0.59273
0.28886	0.46353
0.29014	0.52581
0.29395	0.52671
0.29563	0.49024
0.29688	0.44926
0.29862	0.53795
0.3006	0.49523
0.30224	0.4054
0.30387	0.49685
0.30549	0.48396
0.31004	0.45531
0.3115	0.37262
0.31348	0.50651
0.31472	0.45447
0.31623	0.61889
0.31662	0.45299
0.31817	0.54839
0.32088	0.56064
0.3228	0.35756
0.32416	0.41761
0.32736	0.38349
0.32849	0.51471
0.33186	0.3706
0.33335	0.47851
0.33446	0.32908
0.33776	0.38234
0.33886	0.44544
0.34032	0.34664
0.345	0.32925
0.34643	0.31514
0.34927	0.32786
0.35174	0.38099
0.35349	0.34428
0.35593	0.27728
0.35877	0.30728
0.36704	0.29193
0.36855	0.26235
0.37122	0.28877
0.37519	0.28218
0.3788	0.25217
0.38398	0.29311
0.38941	0.24292
0.39068	0.23139
0.3932	0.27376
0.40036	0.22912
0.40282	0.25647
0.41162	0.22213
0.41282	0.21607
0.42316	0.22307
0.43382	0.21353
0.44479	0.21217

## Sheet: Figure 5b
Time	Theta1	Theta2
0	90.5611	90.5648
0.01	92.1952	88.222
0.02	94.7064	86.5526
0.03	102.355	89.5544
0.04	98.5683	93.5724
0.05	95.0573	95.6606
0.06	99.2865	98.0859
0.07	99.5456	105.384
0.08	106.024	106.693
0.09	110.933	106.006
0.1	112.8	105.945
0.11	119.973	101.799
0.12	122.258	99.5135
0.13	119.129	98.1741
0.14	121.084	100.109
0.15	123.179	106.766
0.16	120.747	105.5
0.17	121.788	107.728
0.18	117.161	101.583
0.19	114.301	108.593
0.2	119.856	114.14
0.21	118.992	109.329
0.22	118.57	108.773
0.23	119.122	107.991
0.24	121.857	110.784
0.25	124.944	110.713
0.26	129.571	104.792
0.27	133.689	107.191
0.28	136.774	109.537
0.29	136.818	112.046
0.3	136.485	114.836
0.31	136.165	113.166
0.32	139.618	113.065
0.33	138.089	110.762
0.34	142.247	116.15
0.35	140.383	112.787
0.36	143.753	108.733
0.37	146.591	114.713
0.38	146.712	116.968
0.39	145.795	115.523
0.4	147.563	111.906
0.41	146.31	111.386
0.42	145.569	111.355
0.43	146.836	109.293
0.44	146.546	107.83
0.45	141.991	114.386
0.46	147.621	116.767
0.47	143.767	116.536
0.48	142.459	115.256
0.49	147.12	115.836
0.5	145.567	114.918
0.51	146.088	118.026
0.52	150.321	117.326
0.53	152.306	122.541
0.54	145.797	124.101
0.55	146.421	118.327
0.56	151.655	113.324
0.57	150.971	109.415
0.58	158.049	108.655
0.59	156.914	114.185
0.6	156.844	115.07
0.61	161.484	106.014
0.62	168.125	110.206
0.63	167.782	109.499
0.64	167.575	109.29
0.65	167.381	111.871
0.66	162.756	111.606
0.67	163.709	114.766
0.68	163.859	111.991
0.69	163.976	115.343
0.7	165.302	111.847
0.71	168.173	109.804
0.72	168.437	112.658
0.73	171.897	121.292
0.74	164.196	112.39
0.75	164.28	107.062
0.76	167.789	106.263
0.77	170.694	109.054
0.78	176.431	107.897
0.79	173.514	104.082
0.8	171.259	104.867
0.81	168.828	109.607
0.82	165.522	113.166
0.83	166.39	111.011
0.84	170.527	114.758
0.85	168.224	120.658
0.86	168.564	118.989
0.87	169.929	113.763
0.88	166.47	120.763
0.89	166.897	119.76
0.9	168.915	120.026
0.91	175.977	122.987
0.92	167.743	119.33
0.93	173.009	119.323
0.94	172.772	114.344
0.95	169.093	114.211
0.96	174.137	111.593
0.97	167.949	113.956
0.98	168.887	110.179
0.99	174.765	108.791
1	179.494	105.894
1.01	179.115	109.003
1.02	-173.562	116.427
1.03	-173.15	112.542
1.04	-175.548	110.657
1.05	-170.73	118.145
1.06	-163.807	120.785
1.07	-162.72	117.466
1.08	-165.491	110.925
1.09	-168.052	111.813
1.1	-162.739	112.294
1.11	-160.71	115.039
1.12	-164.535	112.531
1.13	-169.034	110.399
1.14	-169.804	104.871
1.15	-170.789	106.864
1.16	-162.338	105.014
1.17	-156.893	103.869
1.18	-157.672	99.1978
1.19	-161.223	105.611
1.2	-162.574	112.221
1.21	-159.391	113.707
1.22	-160.196	111.444
1.23	-155.306	110.055
1.24	-154.03	110.549
1.25	-145.665	113.15
1.26	-148.196	110.387
1.27	-148.506	110.387
1.28	-141.825	109.806
1.29	-142.569	106.438
1.3	-147.366	106.77
1.31	-148.973	110.69
1.32	-149.699	116.146
1.33	-147.982	117.966
1.34	-153.544	121.447
1.35	-152.597	122.661
1.36	-151.971	117.47
1.37	-154.987	115.974
1.38	-152.795	117.009
1.39	-150.742	114.5
1.4	-149.566	106.741
1.41	-141.793	113.326
1.42	-142.17	113.696
1.43	-148.723	115.495
1.44	-152.61	123.123
1.45	-158.901	125.995
1.46	-158.892	122.518
1.47	-156.187	126.77
1.48	-156.827	132.685
1.49	-151.73	131.835
1.5	-156.129	133.178
1.51	-154.139	133.204
1.52	-157.692	135.273
1.53	-151.461	144.403
1.54	-147.468	143.255
1.55	-146.843	140.75
1.56	-146.625	139.595
1.57	-144.909	140.098
1.58	-143.632	141.034
1.59	-146.421	135.441
1.6	-149.554	135.955
1.61	-147.966	136.283
1.62	-146.877	129.845
1.63	-148.773	130.166
1.64	-150.054	131.592
1.65	-145.815	126.82
1.66	-148.724	130.31
1.67	-153.052	125.443
1.68	-150.639	122.615
1.69	-152.421	118.605
1.7	-149.14	110.601
1.71	-145.326	109.451
1.72	-140.557	113.844
1.73	-136.553	118.148
1.74	-130.521	126.125
1.75	-129.571	122.442
1.76	-123.072	125.501
1.77	-123.284	124.265
1.78	-130.349	124.378
1.79	-125.28	128.394
1.8	-126.497	123.461
1.81	-123.945	124.303
1.82	-121.781	125.464
1.83	-123.782	128.699
1.84	-125.538	129.048
1.85	-129.566	125.239
1.86	-128.803	125.719
1.87	-129.018	119.208
1.88	-135.47	114.701
1.89	-132.393	112.941
1.9	-137.761	111.918
1.91	-136.778	114.941
1.92	-136.666	108.711
1.93	-136.076	103.312
1.94	-134.812	102.74
1.95	-139.53	102.932
1.96	-135.386	104.799
1.97	-128.077	109.061
1.98	-131.485	101.974
1.99	-132.283	104.718
2	-132.44	111.335
2.01	-130.901	114.081
2.02	-132.758	114.701
2.03	-135.093	109.338
2.04	-134.621	111.46
2.05	-138.541	115.028
2.06	-140.272	113.879
2.07	-137.771	110.065
2.08	-136.16	107.797
2.09	-134.389	110.667
2.1	-131.519	114.464
2.11	-129.276	110.821
2.12	-127.011	109.313
2.13	-133.462	108.12
2.14	-135.371	113.207
2.15	-142.613	121.028
2.16	-145.146	122.143
2.17	-143.039	125.936
2.18	-145.187	120.887
2.19	-150.939	118.138
2.2	-150.401	116.788
2.21	-148.787	113.15
2.22	-146.597	107.917
2.23	-148.486	104.719
2.24	-153.849	104.982
2.25	-155.896	111.25
2.26	-158.967	112.397
2.27	-149.07	106.787
2.28	-142.861	109.79
2.29	-151.03	108.764
2.3	-150.222	112.213
2.31	-149.162	108.551
2.32	-140.852	107.565
2.33	-141.677	103.065
2.34	-142.34	103.785
2.35	-146.385	103.351
2.36	-140.169	103.255
2.37	-143.463	107.144
2.38	-147.095	104.992
2.39	-144.29	106.816
2.4	-145.12	99.172
2.41	-147.878	103.209
2.42	-151.063	102.894
2.43	-145.908	100.764
2.44	-144.852	102.177
2.45	-144.295	107.116
2.46	-151.042	102.622
2.47	-154.148	101.671
2.48	-153.046	105.455
2.49	-147.715	104.605
2.5	-155.234	108.805
2.51	-152.478	112.705
2.52	-148.171	113.731
2.53	-148.1	117.474
2.54	-146.218	122.378
2.55	-146.589	120.723
2.56	-145.706	116.455
2.57	-149.715	112.97
2.58	-157.531	110.393
2.59	-155.781	109.433
2.6	-149.7	105.06
2.61	-141.546	106.788
2.62	-144.671	109.034
2.63	-146.903	107.867
2.64	-151.415	106.94
2.65	-151.98	106.091
2.66	-156.522	108.686
2.67	-151.618	109.194
2.68	-154.213	106.197
2.69	-158.175	105.995
2.7	-155.999	106.571
2.71	-156.599	104.17
2.72	-163.171	105.962
2.73	-165.263	104.351
2.74	-165.223	108.533
2.75	-164.152	111.435
2.76	-161.231	113.462
2.77	-167.074	112.676
2.78	-169.252	115.165
2.79	-171.349	114.598
2.8	-170.516	114.114
2.81	-164.444	120.221
2.82	-165.662	123.791
2.83	-169.065	123.488
2.84	-171.095	126.895
2.85	-169.955	129.337
2.86	-175.532	128.66
2.87	-178.431	128.244
2.88	-177.468	126.478
2.89	-178.83	129.564
2.9	174.439	127.886
2.91	175.127	127.302
2.92	174.445	129.177
2.93	179.486	120.446
2.94	-178.501	124.358
2.95	-177.707	126.474
2.96	-169.424	123.69
2.97	-170.134	114.807
2.98	-176.802	115.461
2.99	-177.63	116.331
3	-177.283	116.739
3.01	-177.609	115.386
3.02	-175.372	118.894
3.03	179.047	123.48
3.04	166.399	123.655
3.05	176.1	122.851
3.06	-177.874	124.428
3.07	175.709	129.478
3.08	173.178	128.803
3.09	174.146	132.724
3.1	171.346	128.478
3.11	173.497	124.797
3.12	177.296	120.511
3.13	165.53	117.843
3.14	164.143	114.716
3.15	161.086	115.497
3.16	166.682	114.066
3.17	169.437	121.405
3.18	168.357	119.839
3.19	167.919	117.481
3.2	165.141	118.129
3.21	173.631	121.678
3.22	177.785	119.581
3.23	179.524	120.567
3.24	175.535	117.667
3.25	173.946	119.097
3.26	169.636	125.574
3.27	158.793	121.892
3.28	154.519	120.202
3.29	153.05	119.784
3.3	157.267	126.037
3.31	161.024	120.202
3.32	164.229	118.339
3.33	168.336	114.151
3.34	170.925	113.925
3.35	-177.749	114.496
3.36	175.646	116.068
3.37	175.504	110.004
3.38	175.32	109.759
3.39	178.939	103.092
3.4	179.47	102.674
3.41	-174.903	98.9017
3.42	-179.539	100.376
3.43	176.325	104.807
3.44	174.5	101.773
3.45	171.416	95.0945
3.46	172.299	99.1171
3.47	170.314	100.635
3.48	176.679	96.8209
3.49	175.363	99.2701
3.5	179.21	99.9187
3.51	173.667	98.6763
3.52	174.616	97.7597
3.53	172.138	97.3386
3.54	169.677	93.8991
3.55	168.807	96.4135
3.56	158.432	92.4654
3.57	158.138	95.5605
3.58	160.034	100.881
3.59	157.565	101.274
3.6	152.573	98.6303
3.61	158.691	105.316
3.62	157.294	105.002
3.63	156.243	105.35
3.64	149.959	103.008
3.65	150.514	100.466
3.66	146.438	102.595
3.67	146.832	105.596
3.68	153.231	104.778
3.69	148.905	106.629
3.7	144.147	101.965
3.71	144.779	100.931
3.72	137.756	105.046
3.73	138.711	103.237
3.74	129.628	99.3079
3.75	128.092	107.404
3.76	123.076	111.722
3.77	126.552	108.976
3.78	127.351	108.931
3.79	131.079	103.077
3.8	142.922	104.935
3.81	144.276	97.2996
3.82	147.774	94.1685
3.83	150.737	99.1023
3.84	156.031	98.7417
3.85	151.072	99.2589
3.86	150.789	96.2281
3.87	154.764	98.0849
3.88	153.465	100.608
3.89	151.605	101.322
3.9	158.651	99.0123
3.91	160.648	96.1916
3.92	161.857	95.4374
3.93	165.371	88.0461
3.94	160.394	84.7548
3.95	162.394	88.955
3.96	161.95	93.6035
3.97	164.859	97.8785
3.98	172.844	94.6322
3.99	172.962	95.8622
4	176.12	102.321
4.01	178.827	100.979
4.02	172.102	97.6462
4.03	167.265	100.283
4.04	162.3	101.531
4.05	160.527	100.365
4.06	165.149	104.75
4.07	165.933	107.144
4.08	164.901	110.078
4.09	166.982	112.377
4.1	170.784	112.98
4.11	173.819	114.256
4.12	165.98	113.93
4.13	166.092	114.527
4.14	169.32	119.599
4.15	170.766	109.475
4.16	168.299	112.768
4.17	169.38	113.74
4.18	165.586	114.624
4.19	168.754	113.78
4.2	172.85	113.545
4.21	172.618	115.89
4.22	173.645	117.673
4.23	177.155	115.863
4.24	169.316	114.185
4.25	170.99	115.021
4.26	169.038	115.16
4.27	168.042	120.788
4.28	165.563	121.46
4.29	166.242	133.106
4.3	158.008	135.854
4.31	162.926	138.759
4.32	165.77	144.425
4.33	166.296	143.117
4.34	164.555	142.114
4.35	168.808	135.684
4.36	168.132	141.016
4.37	167.764	138.875
4.38	160.433	152.038
4.39	166.94	140.9
4.4	168.954	142.494
4.41	163.436	138.696
4.42	155.787	141.48
4.43	149.384	145.528
4.44	160.04	144.847
4.45	155.562	145.378
4.46	151.9	144.767
4.47	153.228	142.459
4.48	150.595	139.105
4.49	156.97	137.808
4.5	153.022	126.188
4.51	156.984	128.298
4.52	158.47	124.61
4.53	162.848	127.28
4.54	156.731	127.471
4.55	157.891	131.757
4.56	161.862	135.45
4.57	161.018	137.412
4.58	164.407	131.114
4.59	162.902	136.36
4.6	159.107	133.17
4.61	158.878	130.927
4.62	160.535	126.921
4.63	162.686	123.162
4.64	154.778	121.524
4.65	155.055	123.848
4.66	155.487	120.997
4.67	158.246	119.831
4.68	159.444	120.077
4.69	159.807	120.01
4.7	154.617	120.27
4.71	164.479	121.007
4.72	157.469	123.336
4.73	163.896	121.938
4.74	167.298	120.866
4.75	167.905	118.155
4.76	171.816	118.519
4.77	168.919	115.714
4.78	175.802	116.074
4.79	174.787	120.909
4.8	-174.481	121.49
4.81	-167.337	120.331
4.82	-175.812	120.606
4.83	-177.805	120.599
4.84	179.354	123.548
4.85	178.755	128.569
4.86	-175.738	129.003
4.87	-179.668	132.101
4.88	-179.601	129.331
4.89	178.409	132.364
4.9	-175.576	133.875
4.91	178.625	137.041
4.92	-178.579	138.529
4.93	-179.082	133.147
4.94	-172.834	136.842
4.95	-168.159	135.654
4.96	-166.367	131.393
4.97	-163.295	130.822
4.98	-164.497	130.093
4.99	-166.201	126.106
5	-165.445	127.464
5.01	-158.509	133.363
5.02	-154.642	132.006
5.03	-150.908	135.044
5.04	-152.248	135.402
5.05	-148.7	135.221
5.06	-151.482	128.334
5.07	-156.612	122.974
5.08	-151.109	121.629
5.09	-148.881	121.178
5.1	-144.742	125.471
5.11	-146.201	123.258
5.12	-142.084	120.909
5.13	-142.241	123.924
5.14	-140.739	125.344
5.15	-141.68	123.672
5.16	-141.543	127.786
5.17	-141.38	123.94
5.18	-134.009	126.601
5.19	-131.319	128.944
5.2	-129.404	124.874
5.21	-128.448	118.297
5.22	-125.388	120.996
5.23	-124.224	119.127
5.24	-119.569	118.676
5.25	-122.194	113.123
5.26	-127.772	115.595
5.27	-128.918	115.793
5.28	-123.91	121.865
5.29	-124.324	119.389
5.3	-120.347	114.682
5.31	-117.746	121.999
5.32	-111.425	128.709
5.33	-104.342	124.131
5.34	-108.919	124.707
5.35	-107.083	126.092
5.36	-104.325	125.889
5.37	-102.132	128.563
5.38	-107.616	130.008
5.39	-105.133	127.145
5.4	-104.983	134.202
5.41	-109.141	127.458
5.42	-114.258	128.553
5.43	-111.123	127.511
5.44	-114.838	128.96
5.45	-118.887	132.444
5.46	-115.251	131.863
5.47	-113.137	127.898
5.48	-115.627	125.128
5.49	-112.175	128.023
5.5	-115.048	127.393
5.51	-112.175	124.011
5.52	-116.766	119.945
5.53	-120.866	120.4
5.54	-120.083	122.689
5.55	-125.553	123.128
5.56	-122.16	120.92
5.57	-118.695	116.363
5.58	-122.986	119.776
5.59	-119.386	114.47
5.6	-116.742	110.534
5.61	-124.679	108.678
5.62	-120.271	107.497
5.63	-122.04	111.324
5.64	-122.86	110.609
5.65	-127.767	111.861
5.66	-127.869	114.78
5.67	-125.66	110.268
5.68	-132.835	114.874
5.69	-135.743	115.505
5.7	-136.149	120.482
5.71	-139.35	122.06
5.72	-135.905	123.365
5.73	-128.962	123.495
5.74	-129.847	121.916
5.75	-128.902	124.196
5.76	-124.912	122.114
5.77	-120.536	123.151
5.78	-121.377	123.474
5.79	-121.535	122.073
5.8	-121.651	121.721
5.81	-118.139	125.309
5.82	-123.542	128.442
5.83	-129.678	131.8
5.84	-126.485	137.878
5.85	-127.822	134.505
5.86	-127.399	132.842
5.87	-123.58	127.188
5.88	-132.879	122.346
5.89	-125.03	122.36
5.9	-121.963	120.7
5.91	-121.502	117.466
5.92	-121.173	112.4
5.93	-120.746	106.404
5.94	-122.336	107.298
5.95	-124.674	113.048
5.96	-128.535	111.837
5.97	-128.359	116.048
5.98	-126.45	119.306
5.99	-131.928	127.186
6	-132.387	126.972
6.01	-134.519	124.84
6.02	-137.768	125.381
6.03	-135.517	123.992
6.04	-138.537	121.985
6.05	-134.175	121.113
6.06	-132.586	115.155
6.07	-130.894	115.232
6.08	-130.829	122.442
6.09	-135.193	125.954
6.1	-131.997	122.452
6.11	-136.744	118.175
6.12	-136.592	117.153
6.13	-138.265	116.51
6.14	-143.268	116.309
6.15	-145.726	113.808
6.16	-149.866	113.33
6.17	-147.085	117.864
6.18	-139.812	113.796
6.19	-138.507	106.438
6.2	-139.039	101.97
6.21	-145.658	95.7106
6.22	-147.072	95.5831
6.23	-147.141	104.624
6.24	-140.635	103.822
6.25	-142.501	103.651
6.26	-141.236	106.318
6.27	-142.269	106.915
6.28	-143.978	110.952
6.29	-140.055	110.647
6.3	-143.894	116.285
6.31	-149.105	115.025
6.32	-150.723	117.862
6.33	-152.473	119.745
6.34	-157.193	117.501
6.35	-163.944	115.232
6.36	-166.375	116.849
6.37	-172.633	116.195
6.38	-177.235	119.316
6.39	-177.578	119.291
6.4	177.431	117.941
6.41	-178.733	117.56
6.42	177.978	116.709
6.43	-177.449	114.093
6.44	-175.689	116.792
6.45	-174.698	114.89
6.46	-171.879	116.565
6.47	-174.7	115.548
6.48	-169.185	119.706
6.49	-170.103	130.745
6.5	-175.264	129.088
6.51	-178.71	126.403
6.52	-175.036	123.105
6.53	-175.802	123.183
6.54	-176.064	124.605
6.55	-172.917	124.867
6.56	-170.403	125.294
6.57	-177.293	132.621
6.58	-175.242	129.121
6.59	-171.718	123.851
6.6	-176.937	128.274
6.61	-173.834	131.133
6.62	-176.361	135.529
6.63	-171.244	139.042
6.64	-177.306	146.31
6.65	-171.052	144.09
6.66	-169.882	142.66
6.67	-170.199	146.168
6.68	-173.6	149.091
6.69	-174.139	147.299
6.7	-170.414	151.751
6.71	-164.638	145.325
6.72	-160.42	145.564
6.73	-157.912	140.243
6.74	-154.143	133.389
6.75	-160.461	131.186
6.76	-159.21	133.701
6.77	-156.378	139.718
6.78	-155.249	142.853
6.79	-156.375	143.379
6.8	-151.552	135.45
6.81	-148.437	137.07
6.82	-147.24	138.455
6.83	-149.448	133.612
6.84	-144.493	132.514
6.85	-148.188	135.812
6.86	-146.76	138.008
6.87	-142.579	141.968
6.88	-138.298	142.753
6.89	-134.57	138.192
6.9	-128.024	137.224
6.91	-126.698	133.17
6.92	-130.638	132.614
6.93	-132.013	132.989
6.94	-129.797	127.771
6.95	-131.016	128.097
6.96	-127.934	135.221
6.97	-136.756	136.814
6.98	-142.464	145.376
6.99	-144.632	148.95
7	-145.698	152.07
7.01	-145.678	151.217
7.02	-142.601	145.365
7.03	-139.858	150.147
7.04	-139.799	155.69
7.05	-152.99	150.239
7.06	-161.326	144.746
7.07	-162.792	140.033
7.08	-157.986	138.382
7.09	-153.527	136.453
7.1	-153.705	130.943
7.11	-149.26	132.236
7.12	-147.396	128.728
7.13	-147.539	124.141
7.14	-141.298	126.634
7.15	-140.999	126.046
7.16	-140.152	120.252
7.17	-137.465	116.818
7.18	-131.491	115.775
7.19	-137.343	116.795
7.2	-136.081	117.166
7.21	-135.143	116.086
7.22	-136.623	114.688
7.23	-133.447	112.287
7.24	-133.769	116.027
7.25	-127.769	110.703
7.26	-130.289	114.706
7.27	-128.436	107.276
7.28	-124.238	99.9561
7.29	-121.563	96.7662
7.3	-119.712	100.644
7.31	-120.401	110.526
7.32	-124.059	113.284
7.33	-126.937	121.362
7.34	-126.413	117.278
7.35	-129.313	123.195
7.36	-129.942	132.589
7.37	-132.675	126.921
7.38	-132.911	128.28
7.39	-134.666	129.075
7.4	-141.571	124.691
7.41	-133.238	123.223
7.42	-132.834	123.496
7.43	-132.796	123.408
7.44	-135.859	119.432
7.45	-127.821	122.27
7.46	-129.667	119.559
7.47	-127.957	118.173
7.48	-132.531	122.012
7.49	-134.026	121.061
7.5	-137.428	123.951
7.51	-132.297	124.156
7.52	-131.595	131.691
7.53	-129.451	128.541
7.54	-124.674	130.514
7.55	-125.963	129.694
7.56	-128.18	128.189
7.57	-122.518	130.588
7.58	-123.728	133.144
7.59	-120.414	138.997
7.6	-120.847	136.637
7.61	-128.352	130.754
7.62	-130.193	128.571
7.63	-123.596	128.175
7.64	-126.455	128.777
7.65	-122.942	125.094
7.66	-132.088	121.199
7.67	-128.172	128.335
7.68	-130.041	128.319
7.69	-129.788	131.18
7.7	-131.828	133.856
7.71	-131.773	133.829
7.72	-128.745	129.235
7.73	-132.556	140.872
7.74	-127.437	142.424
7.75	-130.104	148.558
7.76	-129.417	143.86
7.77	-132.15	141.594
7.78	-133.563	140.577
7.79	-131.887	142.783
7.8	-135.67	141.885
7.81	-136.083	143.343
7.82	-140.749	141.388
7.83	-140.588	136.525
7.84	-136.153	127.496
7.85	-138.073	132.792
7.86	-134.857	139.419
7.87	-135.384	141.215
7.88	-131.724	137.999
7.89	-127.515	135.398
7.9	-129.236	134.331
7.91	-128.859	142.865
7.92	-122.566	133.67
7.93	-112.119	137.319
7.94	-113.164	134.18
7.95	-108.54	144.308
7.96	-105.489	141.94
7.97	-115.463	140.797
7.98	-115.05	142.361
7.99	-114.841	132.312
8	-117.294	144.062
8.01	-121.502	145.801
8.02	-115.19	146.185
8.03	-113.735	144.834
8.04	-111.411	144.396
8.05	-107.719	144.36
8.06	-111.443	137.269
8.07	-113.34	131.095
8.08	-116.109	127.471
8.09	-116.415	128.464
8.1	-117.734	126.743
8.11	-112.949	127.034
8.12	-116.84	128.471
8.13	-119.417	127.464
8.14	-117.114	126.478
8.15	-118.418	125.296
8.16	-115.803	125.127
8.17	-118.144	129.307
8.18	-120.696	135.089
8.19	-112.516	128.73
8.2	-117.379	130.902
8.21	-118.292	130.969
8.22	-119.695	138.434
8.23	-120.659	136.485
8.24	-124.31	131.032
8.25	-119.015	132.359
8.26	-123.542	130.642
8.27	-128.942	134.82
8.28	-124.886	138.446
8.29	-130.711	142.621
8.3	-130.645	139.202
8.31	-132.205	136.926
8.32	-127.857	133.672
8.33	-124.721	131.384
8.34	-124.085	132.08
8.35	-123.324	136.61
8.36	-116.747	140.235
8.37	-118.251	138.356
8.38	-119.239	134.821
8.39	-124.289	139.648
8.4	-119.254	140.324
8.41	-119.029	144.477
8.42	-119.387	140.488
8.43	-120.709	139.392
8.44	-120.571	142.586
8.45	-123.896	142.755
8.46	-131.078	141.689
8.47	-125.993	142.891
8.48	-126.991	136.548
8.49	-128.924	136.071
8.5	-130.426	139.324
8.51	-120.385	138.791
8.52	-120.507	138.972
8.53	-124.041	146.206
8.54	-121.465	143.456
8.55	-122.487	150.208
8.56	-117.571	152.811
8.57	-115.438	159.504
8.58	-115.013	158.102
8.59	-117.015	161.895
8.6	-120.684	164.773
8.61	-118.084	166.981
8.62	-119.432	169.487
8.63	-123.889	166.329
8.64	-124.227	169.678
8.65	-120.089	169.614
8.66	-121.849	169.902
8.67	-125.24	164.604
8.68	-117.783	170.379
8.69	-124.107	168.93
8.7	-118.664	164.647
8.71	-117.558	163.607
8.72	-120.684	161.03
8.73	-124.662	159.731
8.74	-125.891	161.768
8.75	-122.062	165.234
8.76	-117.336	160.695
8.77	-124.779	156.161
8.78	-121.439	157.301
8.79	-122.839	157.549
8.8	-120.421	163.374
8.81	-118.695	167.253
8.82	-122.177	167.304
8.83	-116.059	164.081
8.84	-115.708	164.924
8.85	-113.853	161.949
8.86	-119.753	171.743
8.87	-125.789	169.504
8.88	-124.134	168.501
8.89	-118.573	168.02
8.9	-120.123	172.875
8.91	-117.264	174.277
8.92	-118.457	179.612
8.93	-118.755	175.247
8.94	-119.737	171.897
8.95	-115.547	167.485
8.96	-119.86	165.856
8.97	-119.412	166.04
8.98	-114.964	162.944
8.99	-111.153	163.48
9	-108.184	168.477
9.01	-104.539	168.728
9.02	-106.899	165.044
9.03	-106.158	168.97
9.04	-106.933	163.307
9.05	-110.54	161.464
9.06	-110.493	162.275
9.07	-124.162	169.306
9.08	-121.781	171.517
9.09	-116.832	170.202
9.1	-111.94	169.594
9.11	-117.019	172.891
9.12	-116.535	174.347
9.13	-113.103	173.78
9.14	-116.923	168.506
9.15	-115.154	164.055
9.16	-117.6	168.728
9.17	-112.692	172.147
9.18	-117.859	173.357
9.19	-114.733	171.599
9.2	-117.677	176.4
9.21	-117.255	177.555
9.22	-113.886	175.562
9.23	-112.017	173.396
9.24	-117.66	172.439
9.25	-112.755	169.478
9.26	-110.437	165.42
9.27	-112.07	161.666
9.28	-111.559	157.947
9.29	-113.102	161.585
9.3	-104.809	160.649
9.31	-108.413	161.043
9.32	-110.128	156.141
9.33	-115.557	157.938
9.34	-113.147	159.884
9.35	-107.971	158.067
9.36	-115.144	156.642
9.37	-114.255	156.211
9.38	-113.199	161.95
9.39	-118.705	160.06
9.4	-119.068	170.14
9.41	-117.101	160.803
9.42	-117.974	151.05
9.43	-115.205	146.813
9.44	-111.949	152.578
9.45	-118.27	165.044
9.46	-117.273	159.391
9.47	-115.578	160.609
9.48	-121.171	162.452
9.49	-122.147	160.997
9.5	-117.117	166.464
9.51	-115.743	173.45
9.52	-116.595	168.652
9.53	-118.305	172.068
9.54	-114.944	171.415
9.55	-113.868	167.749
9.56	-113.902	173.589
9.57	-111.091	173.268
9.58	-110.144	177.664
9.59	-113.725	-177.03
9.6	-107.613	-176.987
9.61	-107.495	-168.19
9.62	-105.173	-167.557
9.63	-103.938	-170.484
9.64	-104.647	-176.551
9.65	-107.362	-175.118
9.66	-111.665	-174.658
9.67	-115.475	-169.672
9.68	-116.894	-171.592
9.69	-117.02	-166.058
9.7	-118.732	-165.24
9.71	-126.547	-165.716
9.72	-126.092	-165.791
9.73	-122.599	-169.204
9.74	-125.163	-170.495
9.75	-122.077	-168.793
9.76	-124.754	-165.869
9.77	-122.44	-166.276
9.78	-115.408	-164.9
9.79	-116.536	-168.576
9.8	-119.376	-166.057
9.81	-120.175	-163.651
9.82	-117.173	-161.36
9.83	-115.074	-168.818
9.84	-115.597	-166.652
9.85	-109.654	-166.547
9.86	-111.013	-163.083
9.87	-113.058	-164.234
9.88	-110.435	-163.196
9.89	-115.062	-160.674
9.9	-109.325	-158.367
9.91	-108.625	-154.361
9.92	-102.395	-157.063
9.93	-105.061	-161.065
9.94	-107.202	-161.985
9.95	-115.852	-162.519
9.96	-110.12	-158.246
9.97	-114.246	-159.072
9.98	-116.294	-155.967
9.99	-114.112	-153.233
10	-117.012	-151.583
10.01	-123.469	-149.123
10.02	-117.935	-146.995
10.03	-120.373	-153.295
10.04	-122.615	-154.366
10.05	-121.139	-152.282
10.06	-117.325	-152.652
10.07	-111.526	-153.323
10.08	-119.394	-152.708
10.09	-121.905	-148.876
10.1	-129.406	-141.563
10.11	-131.086	-147.481
10.12	-131.54	-145.846
10.13	-130.63	-145.982
10.14	-124.944	-141.447
10.15	-131.441	-141.71
10.16	-130.178	-139.96
10.17	-127.887	-139.337
10.18	-132.721	-138.175
10.19	-132.19	-136.084
10.2	-127.828	-131.837
10.21	-126.977	-134.384
10.22	-131.23	-133.785
10.23	-132.412	-137.706
10.24	-139.53	-139.12
10.25	-143.786	-133.906
10.26	-137.877	-138.382
10.27	-134.81	-141.614
10.28	-136.459	-138.263
10.29	-140.493	-136.514
10.3	-135.566	-135.655
10.31	-135.095	-136.255
10.32	-130.166	-130.078
10.33	-126.539	-125.803
10.34	-125.719	-127.623
10.35	-134.345	-123.585
10.36	-128.514	-128.718
10.37	-127.768	-133.657
10.38	-128.017	-130.032
10.39	-130.542	-132.829
10.4	-125.908	-128.875
10.41	-126.003	-126.908
10.42	-120.038	-132.198
10.43	-121.608	-128.267
10.44	-129.506	-124.163
10.45	-129.537	-124.545
10.46	-133.797	-119.13
10.47	-137.659	-119.445
10.48	-140.092	-125.266
10.49	-136.439	-123.726
10.5	-133.657	-123.672
10.51	-135.979	-119.271
10.52	-130.138	-120.639
10.53	-131.812	-121.77
10.54	-124.784	-119.005
10.55	-123.01	-114.753
10.56	-124.57	-119.881
10.57	-125.32	-117.226
10.58	-124.661	-122.202
10.59	-124.441	-124.175
10.6	-126.018	-120.275
10.61	-123.8	-119.464
10.62	-121.831	-122.682
10.63	-118.951	-124.495
10.64	-119.819	-120.996
10.65	-126.047	-121.118
10.66	-125.266	-121.128
10.67	-121.8	-124.299
10.68	-129.457	-125.795
10.69	-125.7	-127.231
10.7	-120.13	-122.005
10.71	-122.394	-118.57
10.72	-123.8	-118.164
10.73	-117.037	-115.625
10.74	-118.753	-115.065
10.75	-123.411	-112.665
10.76	-124.279	-117.545
10.77	-127.711	-118.053
10.78	-126.121	-111.801
10.79	-125.176	-116.623
10.8	-123.123	-119.84
10.81	-115.617	-123.005
10.82	-112.63	-119.061
10.83	-116.979	-114.327
10.84	-110.884	-111.358
10.85	-113.929	-106.426
10.86	-106.454	-107.83
10.87	-102.623	-103.182
10.88	-101.497	-99.8132
10.89	-100.873	-108.944
10.9	-105.725	-105.637
10.91	-110.813	-103.092
10.92	-116.444	-92.9654
10.93	-112.569	-92.8248
10.94	-109.876	-93.7259
10.95	-114.913	-98.9825
10.96	-118.216	-101.119
10.97	-117.346	-103.585
10.98	-118.232	-105.426
10.99	-117.021	-94.2035
11	-126.521	-97.9196
11.01	-124.571	-95.7864
11.02	-117.674	-99.7867
11.03	-118.557	-102.104
11.04	-125.934	-95.5296
11.05	-131.912	-97.459
11.06	-123.079	-100.172
11.07	-124.882	-95.9654
11.08	-125.234	-93.6769
11.09	-120.836	-97.4874
11.1	-121.334	-103.057
11.11	-123.937	-101.798
11.12	-127.309	-105.008
11.13	-130.435	-108.538
11.14	-127.548	-102.487
11.15	-128.427	-107.782
11.16	-132.116	-112.228
11.17	-133.38	-111.656
11.18	-131.38	-105.647
11.19	-126.924	-103.052
11.2	-123.47	-109.666
11.21	-125.802	-111.837
11.22	-119.127	-115.609
11.23	-126.682	-113.651
11.24	-126.196	-112.241
11.25	-128.521	-115.935
11.26	-133.301	-113.608
11.27	-132.102	-120.805
11.28	-132.084	-121.986
11.29	-125.266	-124.952
11.3	-124.519	-123.708
11.31	-120.807	-128.797
11.32	-118.937	-136.839
11.33	-115.065	-139.454
11.34	-112.014	-136.548
11.35	-118.438	-131.731
11.36	-120.09	-128.861
11.37	-120.952	-127.75
11.38	-120.801	-129.537
11.39	-119.584	-132.379
11.4	-121.079	-133.181
11.41	-120.836	-130.061
11.42	-116.384	-135.091
11.43	-115.276	-136.116
11.44	-115.658	-136.425
11.45	-111.157	-132.41
11.46	-114.616	-131.114
11.47	-120.803	-123.337
11.48	-119.486	-119.298
11.49	-116.719	-118.58
11.5	-118.333	-120.587
11.51	-118.738	-127.875
11.52	-123.708	-126.883
11.53	-124.279	-129.92
11.54	-128.045	-129.069
11.55	-122.957	-127.53
11.56	-124.784	-126.87
11.57	-133.856	-125.128
11.58	-130.28	-126.883
11.59	-136.101	-129.6
11.6	-142.224	-130.127
11.61	-143.305	-125.619
11.62	-139.768	-130.381
11.63	-144.144	-123.708
11.64	-136.131	-122.374
11.65	-135.575	-121.185
11.66	-131.186	-119.672
11.67	-126.45	-116.079
11.68	-130.497	-117.702
11.69	-131.136	-121.451
11.7	-130.682	-123.903
11.71	-127.606	-121.414
11.72	-117.831	-122.615
11.73	-117.824	-125.082
11.74	-113.99	-119.067
11.75	-116.805	-121.171
11.76	-117.282	-121.228
11.77	-119.986	-122.135
11.78	-119.787	-125.707
11.79	-116.957	-125.292
11.8	-116.654	-126.576
11.81	-123.126	-129.334
11.82	-129.788	-123.904
11.83	-130.811	-120.517
11.84	-130.028	-117.362
11.85	-130.122	-118.78
11.86	-129.993	-115.472
11.87	-133.905	-111.694
11.88	-140.434	-109.895
11.89	-141.52	-111.789
11.9	-140.74	-117.468
11.91	-136	-119.143
11.92	-132.794	-115.086
11.93	-131.787	-114.726
11.94	-131.617	-121.399
11.95	-130.981	-122.491
11.96	-129.41	-120.101
11.97	-138.877	-113.703
11.98	-138.6	-111.297
11.99	-139.701	-114.28
12	-136.289	-113.864
12.01	-138.504	-123.495
12.02	-134.664	-122.236
12.03	-133.933	-119.539
12.04	-134.626	-121.324
12.05	-141.031	-120.755
12.06	-147.817	-116.962
12.07	-147.046	-114.061
12.08	-150.811	-116.677
12.09	-149.368	-121.083
12.1	-147.381	-118.864
12.11	-147.846	-116.765
12.12	-154.266	-120.876
12.13	-162.567	-125.612
12.14	-159.645	-115.505
12.15	-162.227	-123.424
12.16	-159.586	-120.844
12.17	-158.111	-120.375
12.18	-155.308	-118.931
12.19	-153.465	-122.963
12.2	-152.217	-124.013
12.21	-158.487	-120.118
12.22	-155.922	-121.591
12.23	-160.229	-121.336
12.24	-157.257	-126.172
12.25	-156.174	-123.708
12.26	-163.836	-124.165
12.27	-167.391	-133.662
12.28	-177.754	-133.356
12.29	179.735	-135.571
12.3	-177.04	-135.454
12.31	179.201	-126.478
12.32	172.436	-129.707
12.33	170.493	-135.453
12.34	177.916	-134.088
12.35	176.041	-136.798
12.36	179.535	-140.43
12.37	174.89	-140.275
12.38	174.944	-145.793
12.39	179.866	-144.381
12.4	-179.667	-144.992
12.41	-168.267	-152.28
12.42	-163.059	-152.256
12.43	-164.874	-154.425
12.44	-161.994	-159.24
12.45	-163.493	-160.12
12.46	-162.206	-153.549
12.47	-164.549	-155.089
12.48	-160.78	-152.76
12.49	-162.538	-149.949
12.5	-161.289	-153.634
12.51	-156.766	-157.984
12.52	-163.14	-165.454
12.53	-163.753	-160.897
12.54	-164.454	-158.032
12.55	-167.758	-158.779
12.56	-168.848	-158.045
12.57	-171.014	-159.737
12.58	-171.619	-163.724
12.59	-171.729	-166.622
12.6	-170.031	-158.595
12.61	-169.009	-162.712
12.62	-166.789	-158.921
12.63	-172.086	-161.485
12.64	-172.801	-162.255
12.65	-176.156	-165.419
12.66	-175.056	-169.871
12.67	-178.463	-167.179
12.68	-170.154	-169.423
12.69	-176.378	-173.925
12.7	-170.397	-172.426
12.71	-170.372	-175.462
12.72	-168.703	-171.599
12.73	-171.982	-169.119
12.74	-169.576	-170.955
12.75	-169.079	-170.285
12.76	-162.327	-172.249
12.77	-166.985	-178.302
12.78	-162.737	-177.773
12.79	-163.963	-176.524
12.8	-169.617	178.295
12.81	-165.343	174.052
12.82	-164.283	176.404
12.83	-165.229	176.212
12.84	-167.905	-179.935
12.85	-163.531	169.858
12.86	-167.026	174.172
12.87	-164.536	178.396
12.88	-169.006	167.919
12.89	-167.24	160.932
12.9	-167.825	159.788
12.91	-166.094	159.788
12.92	-171.935	160.651
12.93	-175.368	162.985
12.94	-175.365	164.028
12.95	-167.32	167.07
12.96	-168.806	167.905
12.97	-177.151	167.784
12.98	175.783	170.61
12.99	-172.244	166.807
13	-166.996	168.765
13.01	-173.047	167.121
13.02	-171.823	166.257
13.03	-171.426	164.891
13.04	-167.585	169.038
13.05	-174.83	174.074
13.06	178.89	170.253
13.07	175.732	174.315
13.08	177.712	177.48
13.09	178.822	174.46
13.1	-175.905	177.093
13.11	-178.184	179.148
13.12	-177.337	177.246
13.13	176.374	177.886
13.14	-179.61	172.891
13.15	-171.787	175.152
13.16	-176.835	166.447
13.17	-170.408	166.364
13.18	-165.437	165.793
13.19	-166.125	173.208
13.2	-162.907	170.443
13.21	-159.296	175.655
13.22	-157.892	175.382
13.23	-155.344	178.186
13.24	-147.293	177.241
13.25	-143.761	175.726
13.26	-143.399	178.65
13.27	-145.671	173.618
13.28	-144.949	172.301
13.29	-138.827	165.766
13.3	-142.202	163.337
13.31	-133.431	157.943
13.32	-137.287	158.374
13.33	-138.594	154.971
13.34	-136.959	152.2
13.35	-142.102	148.388
13.36	-140.832	147.124
13.37	-136.198	143.661
13.38	-143.208	146.728
13.39	-141.754	144.676
13.4	-146.971	147.539
13.41	-148.694	147.227
13.42	-139.477	142.58
13.43	-142.984	146.889
13.44	-136.352	148.795
13.45	-136.658	156.265
13.46	-136.363	156.005
13.47	-130.357	160.707
13.48	-129.684	160.656
13.49	-126.95	161.125
13.5	-128.608	160.398
13.51	-126.208	158.433
13.52	-126.525	161.342
13.53	-122.231	152.516
13.54	-123.966	161.667
13.55	-124.674	161.994
13.56	-119.696	156.666
13.57	-113.392	157.553
13.58	-112.789	154.924
13.59	-114.952	158.888
13.6	-111.306	159.044
13.61	-107.306	163.505
13.62	-107.685	163.564
13.63	-110.98	163.957
13.64	-104.101	156.115
13.65	-109.259	161.344
13.66	-110.268	161.075
13.67	-109.069	162.177
13.68	-108.139	158.416
13.69	-111.986	165.044
13.7	-110.068	163.924
13.71	-112.519	158.594
13.72	-115.699	160.496
13.73	-118.038	167.274
13.74	-119.77	171.79
13.75	-118.45	174.725
13.76	-115.765	171.225
13.77	-120.09	169.392
13.78	-122.876	162.807
13.79	-125.154	168.465
13.8	-118.925	175.279
13.81	-123.653	179.813
13.82	-124.34	-179.625
13.83	-117.101	-175.31
13.84	-112.635	-172.683
13.85	-112.641	-178.988
13.86	-108.749	179.364
13.87	-112.589	177.491
13.88	-114.433	169.228
13.89	-107.881	163.283
13.9	-108.809	165.779
13.91	-116.089	165.347
13.92	-110.163	170.797
13.93	-110.779	173.858
13.94	-117.191	172.609
13.95	-118.543	169.074
13.96	-116.212	160.639
13.97	-115.624	168.557
13.98	-111.141	170.276
13.99	-111.151	167.636
14	-114.139	163.813
14.01	-116.767	168.043
14.02	-111.68	167.04
14.03	-113.093	169.289
14.04	-112.198	173.079
14.05	-116.038	172.964
14.06	-119.351	171.659
14.07	-113.216	173.46
14.08	-120.67	176.286
14.09	-115.798	176.221
14.1	-113.983	-177.185
14.11	-113.338	-168.837
14.12	-109.065	-170.294
14.13	-107.509	-169.227
14.14	-109.163	-172.71
14.15	-109.198	-177.77
14.16	-115.438	-173.182
14.17	-114.003	-169.752
14.18	-110.901	-172.732
14.19	-118.605	-170.319
14.2	-116.181	-173.917
14.21	-117.974	-175.79
14.22	-120.456	-170.569
14.23	-122.823	-175.72
14.24	-120.952	-177.73
14.25	-129.503	-172.028
14.26	-127.097	-169.572
14.27	-132.848	-168.592
14.28	-128.991	-168.134
14.29	-127.857	-170.099
14.3	-131.594	-171.852
14.31	-132.966	-170.955
14.32	-137.609	-167.579
14.33	-138.47	-160.738
14.34	-137.246	-152.844
14.35	-133.621	-154.819
14.36	-135.668	-154.323
14.37	-134.667	-152.072
14.38	-129.177	-152.063
14.39	-125.298	-159.641
14.4	-130.718	-157.645
14.41	-129.479	-158.6
14.42	-128.944	-158.569
14.43	-123.878	-160.776
14.44	-121.934	-161.483
14.45	-118.713	-164.891
14.46	-116.801	-163.763
14.47	-121.079	-163.685
14.48	-120.393	-164.948
14.49	-126.008	-164.456
14.5	-128.503	-165.256
14.51	-121.524	-162.817
14.52	-118.951	-163.221
14.53	-117.046	-155.652
14.54	-115.441	-151.55
14.55	-116.154	-155.614
14.56	-110.235	-156.143
14.57	-106.996	-153.61
14.58	-112.524	-150.964
14.59	-114.924	-148.778
14.6	-123.228	-152.92
14.61	-124.021	-161.38
14.62	-128.376	-150.422
14.63	-125.993	-151.395
14.64	-123.984	-145.203
14.65	-123.914	-143.269
14.66	-124.231	-142.131
14.67	-120.823	-145.2
14.68	-123.209	-143.435
14.69	-123.634	-140.493
14.7	-128.438	-138.202
14.71	-125.622	-139.406
14.72	-122.703	-138.844
14.73	-127.752	-137.918
14.74	-133.51	-135.318
14.75	-133.105	-131.713
14.76	-134.347	-129.47
14.77	-139.162	-127.486
14.78	-139.112	-126.261
14.79	-140.77	-120.772
14.8	-142.564	-121.052
14.81	-139.921	-121.547
14.82	-137.388	-117.71
14.83	-136.736	-114.858
14.84	-139.363	-115.575
14.85	-142.084	-109.145
14.86	-143.117	-105.785
14.87	-140.013	-106.798
14.88	-135.673	-107.877
14.89	-151.676	-106.025
14.9	-147.39	-108.579
14.91	-151.599	-112.186
14.92	-152.36	-111.308
14.93	-146.782	-111.065
14.94	-153.256	-112.274
14.95	-152.623	-108.517
14.96	-153.044	-101.912
14.97	-154.759	-111.608
14.98	-157.568	-114.619
14.99	-158.136	-113.592
15	-156.531	-118.404
15.01	-149.2	-122.583
15.02	-153.103	-125.127
15.03	-154.889	-125.809
15.04	-150.114	-127.284
15.05	-144.183	-126.104
15.06	-150.484	-128.01
15.07	-159.029	-129.534
15.08	-157.303	-131.059
15.09	-161.948	-133.284
15.1	-160.516	-132.278
15.11	-160.174	-129.229
15.12	-156.315	-123.894
15.13	-159.006	-116.654
15.14	-154.788	-122.374
15.15	-154.214	-125.278
15.16	-152.374	-122.537
15.17	-151.131	-121.827
15.18	-154.676	-124.794
15.19	-152.141	-120.717
15.2	-155.483	-122.2
15.21	-161.565	-120.642
15.22	-157.249	-122.258
15.23	-154.376	-126.631
15.24	-153.586	-127.781
15.25	-142.202	-129.949
15.26	-141.413	-135.185
15.27	-131.26	-137.988
15.28	-135.563	-138.492
15.29	-131.055	-140.423
15.3	-134.769	-141.563
15.31	-132.26	-142.006
15.32	-135.43	-140.934
15.33	-132.924	-144.244
15.34	-132.309	-145.634
15.35	-128.398	-151.721
15.36	-131.917	-144.725
15.37	-135.855	-146.17
15.38	-133.612	-146.902
15.39	-132.792	-151.11
15.4	-135.184	-146.203
15.41	-135.574	-144.219
15.42	-136.998	-145.87
15.43	-137.744	-145.634
15.44	-133.256	-140.41
15.45	-138.751	-141.533
15.46	-136.341	-140.93
15.47	-135.694	-139.475
15.48	-133.35	-138.576
15.49	-131.066	-144.477
15.5	-124.953	-153.181
15.51	-130.326	-144.785
15.52	-130.767	-143.537
15.53	-134.391	-144.921
15.54	-142.108	-150.798
15.55	-136.79	-150.333
15.56	-144.639	-147.738
15.57	-147.656	-150.456
15.58	-144.174	-156.106
15.59	-150.747	-155.778
15.6	-144.027	-158.485
15.61	-137.135	-159.473
15.62	-141.82	-156.317
15.63	-139.143	-159.334
15.64	-153.227	-163.568
15.65	-157.925	-158.944
15.66	-153.098	-155.379
15.67	-155.086	-157.38
15.68	-155.211	-150.018
15.69	-154.095	-143.464
15.7	-160.097	-145.336
15.71	-153.287	-141.955
15.72	-157.229	-135.45
15.73	-161.523	-134.428
15.74	-163.301	-134.029
15.75	-161.799	-138.267
15.76	-164.544	-140.194
15.77	-158.063	-139.834
15.78	-153.852	-145.584
15.79	-155.244	-142.982
15.8	-144.638	-141.684
15.81	-144.579	-142.263
15.82	-145.164	-142.876
15.83	-149.082	-145.126
15.84	-145.13	-147.272
15.85	-147.448	-147.295
15.86	-158.64	-143.954
15.87	-150.679	-145.352
15.88	-152.269	-144.581
15.89	-150.772	-147.144
15.9	-155.821	-152.113
15.91	-151.138	-151.145
15.92	-147.74	-153.659
15.93	-143.393	-149.725
15.94	-143.022	-141.213
15.95	-141.267	-137.014
15.96	-138.688	-138.393
15.97	-138.72	-134.51
15.98	-138.958	-131.718
15.99	-142.358	-125.45
16	-137.42	-128.571
16.01	-143.13	-136.871
16.02	-143.077	-132.345
16.03	-140.896	-137.41
16.04	-135.518	-139.446
16.05	-132.171	-139.897
16.06	-134.088	-145.498
16.07	-132.359	-151.078
16.08	-127.768	-146.759
16.09	-126.708	-148.246
16.1	-129.496	-151.754
16.11	-128.515	-150.753
16.12	-126.398	-144
16.13	-131.514	-140.533
16.14	-126.686	-145.013
16.15	-122.005	-144.506
16.16	-123.128	-141.457
16.17	-125.856	-138.258
16.18	-129.065	-140.016
16.19	-128.416	-136.741
16.2	-130.303	-134.956
16.21	-120.848	-129.073
16.22	-119.705	-130.534
16.23	-118.041	-133.218
16.24	-120.332	-137.432
16.25	-118.977	-130.642
16.26	-116.803	-132.752
16.27	-113.847	-133.275
16.28	-107.108	-134.337
16.29	-113.976	-129.188
16.3	-116.386	-125.581
16.31	-117.581	-125.318
16.32	-118.072	-126.87
16.33	-120.147	-131.743
16.34	-117.974	-133.28
16.35	-123.107	-137.497
16.36	-126.541	-135
16.37	-121.673	-138.714
16.38	-126.311	-139.057
16.39	-127.519	-136.116
16.4	-121.15	-131.11
16.41	-124.302	-127.55
16.42	-129.103	-120.835
16.43	-117.529	-120.552
16.44	-115.098	-122.832
16.45	-112.527	-127.847
16.46	-115.029	-119.183
16.47	-116.535	-115.739
16.48	-128.742	-115.641
16.49	-126.655	-113.701
16.5	-128.418	-116.396
16.51	-125.24	-117.662
16.52	-123.198	-114.548
16.53	-123.839	-111.883
16.54	-122.879	-110.992
16.55	-123.93	-111.416
16.56	-125.047	-108.577
16.57	-124.025	-108.135
16.58	-125.954	-109.599
16.59	-130.68	-112.925
16.6	-129.397	-113.266
16.61	-127.11	-113.366
16.62	-128.786	-111.056
16.63	-127.973	-111.127
16.64	-131.689	-109.335
16.65	-129.609	-106.88
16.66	-130.299	-104.204
16.67	-130.741	-96.1312
16.68	-125.886	-98.8474
16.69	-124.037	-101.578
16.7	-117.904	-109.064
16.71	-115.198	-103.162
16.72	-112.137	-94.6505
16.73	-113.533	-92.3936
16.74	-115.387	-88.9748
16.75	-121.067	-89.9384
16.76	-121.215	-84.5626
16.77	-128.817	-89.6893
16.78	-127.573	-84.7146
16.79	-131.312	-85.7891
16.8	-124.644	-89.0228
16.81	-123.671	-89.4969
16.82	-132.138	-85.9761
16.83	-125.669	-83.6736
16.84	-126.175	-89.4302
16.85	-123.452	-90.31
16.86	-131.223	-95.6483
16.87	-126.883	-96.1668
16.88	-122.651	-97.1483
16.89	-124.834	-90.3121
16.9	-124.423	-85.2519
16.91	-124.509	-94.6136
16.92	-121.935	-95.9147
16.93	-123.91	-96.1266
16.94	-119.629	-95.9104
16.95	-114.532	-96.2853
16.96	-117.313	-97.4746
16.97	-111.274	-89.8749
16.98	-109.989	-92.6542
16.99	-111.619	-89.3766
17	-113.551	-89.8724
17.01	-107.211	-93.3443
17.02	-107.224	-91.6276
17.03	-117.946	-86.0938
17.04	-119.34	-86.2432
17.05	-124.478	-82.5191
17.06	-124.166	-79.8753
17.07	-129.533	-80.2563
17.08	-132.547	-73.7398
17.09	-126.131	-75.085
17.1	-129.191	-75.8704
17.11	-136.29	-69.0392
17.12	-131.583	-71.9461
17.13	-132.232	-65.1639
17.14	-133.304	-67.9069
17.15	-135.724	-67.9624
17.16	-129.442	-65.9735
17.17	-127.218	-61.5594
17.18	-130.681	-60.3174
17.19	-128.681	-62.5122
17.2	-129.684	-64.4848
17.21	-119.547	-66.7683
17.22	-122.097	-76.3619
17.23	-125.993	-78.9123
17.24	-125.35	-74.299
17.25	-119.982	-76.1461
17.26	-121.681	-70.3376
17.27	-114.969	-67.9195
17.28	-116.715	-67.0521
17.29	-117.446	-64.2502
17.3	-112.821	-64.3978
17.31	-115.529	-64.0546
17.32	-115.751	-59.9519
17.33	-111.622	-65.9928
17.34	-111.522	-60.9697
17.35	-104.714	-64.1197
17.36	-103.651	-68.9625
17.37	-106.026	-69.1314
17.38	-113.377	-63.4065
17.39	-114.55	-64.8294
17.4	-110.459	-59.6247
17.41	-112.178	-66.5167
17.42	-113.982	-69.7499
17.43	-115.804	-66.7593
17.44	-114.015	-65.1565
17.45	-123.254	-65.1839
17.46	-120.492	-66.0832
17.47	-120.289	-63.6943
17.48	-124.14	-63.0084
17.49	-122.654	-63.4059
17.5	-120.829	-68.827
17.51	-118.527	-73.803
17.52	-115.594	-74.6377
17.53	-115.949	-66.4072
17.54	-115.296	-65.8385
17.55	-115.306	-58.7343
17.56	-109.725	-59.7389
17.57	-113.122	-55.8119
17.58	-116.271	-59.7852
17.59	-113.832	-54.4174
17.6	-117.663	-55.9899
17.61	-115.131	-60.5739
17.62	-111.056	-56.9576
17.63	-108.788	-62.9448
17.64	-108.435	-67.2416
17.65	-114.487	-61.7585
17.66	-119.036	-57.2648
17.67	-119.13	-64.3407
17.68	-115.527	-56.3624
17.69	-119.575	-51.8428
17.7	-123.902	-52.5766
17.71	-128.296	-56.6127
17.72	-127.206	-56.9168
17.73	-128.72	-60.3088
17.74	-129.125	-57.1852
17.75	-130.972	-59.2205
17.76	-127.735	-62.1852
17.77	-122.666	-64.2965
17.78	-118.8	-69.3617
17.79	-114.254	-76.0875
17.8	-115.913	-66.1019
17.81	-112.7	-72.7796
17.82	-115.868	-77.4074
17.83	-120.887	-76.2596
17.84	-122.855	-77.6726
17.85	-128.111	-77.3613
17.86	-123.035	-78.0743
17.87	-114.284	-81.6603
17.88	-115.38	-91.1445
17.89	-114.481	-94.2222
17.9	-111.765	-93.8098
17.91	-110.341	-97.6373
17.92	-109.119	-95.3917
17.93	-109.405	-96.2981
17.94	-107.442	-93.6481
17.95	-108.739	-96.4235
17.96	-110.66	-95.4284
17.97	-112.727	-97.0155
17.98	-107.74	-100.811
17.99	-108.78	-101.172
18	-106.488	-98.1486
18.01	-105.758	-88.2682
18.02	-104.176	-84.238
18.03	-108.012	-82.4179
18.04	-105.65	-78.3535
18.05	-106.963	-85.3162
18.06	-104.551	-88.2279
18.07	-100.217	-87.0413
18.08	-96.961	-88.8517
18.09	-94.7148	-87.3859
18.1	-96.1737	-87.5688
18.11	-101.219	-88.14
18.12	-97.9555	-87.4495
18.13	-98.5752	-85.9144
18.14	-94.3839	-81.9759
18.15	-94.2317	-82.0521
18.16	-98.3052	-87.6915
18.17	-98.8215	-91.9028
18.18	-89.6076	-90.869
18.19	-87.8666	-95.7872
18.2	-88.1316	-91.9994
18.21	-98.5022	-94.34
18.22	-102.319	-95.4192
18.23	-100.131	-96.2907
18.24	-93.2083	-95.8121
18.25	-93.359	-92.3489
18.26	-94.7475	-90.1267
18.27	-97.117	-92.1187
18.28	-101.335	-98.0216
18.29	-108.744	-96.5253
18.3	-110.898	-100.922
18.31	-114.926	-97.9772
18.32	-115.601	-94.2411
18.33	-114.743	-99.4518
18.34	-114.861	-100.167
18.35	-124.691	-96.086
18.36	-122.679	-102.599
18.37	-125.552	-103.849
18.38	-122.981	-103.251
18.39	-121.67	-104.006
18.4	-118.786	-104.682
18.41	-110.209	-102.529
18.42	-115.211	-108.253
18.43	-115.401	-108.435
18.44	-112.898	-115.188
18.45	-113.988	-116.735
18.46	-112.585	-127.534
18.47	-112.939	-125.784
18.48	-112.975	-126.041
18.49	-113.521	-128.886
18.5	-118.335	-128.484
18.51	-118.262	-126.059
18.52	-126.78	-126.606
18.53	-133.009	-127.035
18.54	-135.944	-132.304
18.55	-131.997	-130.381
18.56	-128.069	-129.321
18.57	-136.932	-135.724
18.58	-139.73	-135.721
18.59	-137.649	-131.808
18.6	-133.547	-126.189
18.61	-133.432	-129.45
18.62	-133.709	-127.384
18.63	-134.596	-130.525
18.64	-131.543	-133.898
18.65	-131.596	-135.044
18.66	-125.024	-138.571
18.67	-122.877	-144.344
18.68	-123.743	-139.534
18.69	-126.07	-135.135
18.7	-125.322	-135.227
18.71	-123.618	-139.633
18.72	-119.262	-145.413
18.73	-127.194	-145.196
18.74	-129.402	-143.092
18.75	-122.148	-144.856
18.76	-125.985	-145.801
18.77	-130.706	-140.522
18.78	-130.976	-141.162
18.79	-127.348	-144.785
18.8	-123.374	-145.546
18.81	-130.15	-139.968
18.82	-131.963	-142.98
18.83	-135.407	-139.172
18.84	-136.738	-144.638
18.85	-128.881	-141.126
18.86	-123.475	-140.654
18.87	-125.104	-150.008
18.88	-125.208	-148.388
18.89	-124.406	-142.354
18.9	-122.809	-138.14
18.91	-119.786	-142.539
18.92	-117.226	-141.08
18.93	-115.537	-147.177
18.94	-115.532	-147.161
18.95	-114.265	-142.847
18.96	-111.705	-137.47
18.97	-124.341	-133.605
18.98	-121.283	-136.186
18.99	-121.537	-137.028
19	-122.743	-130.067
19.01	-125.703	-136.038
19.02	-135.448	-130.101
19.03	-136.853	-132.879
19.04	-144.462	-129.911
19.05	-151.164	-119.634
19.06	-148.076	-122.471
19.07	-141.011	-120.466
19.08	-145.317	-123.297
19.09	-138.783	-126.985
19.1	-152.492	-126.727
19.11	-151.552	-128.01
19.12	-157.972	-127.316
19.13	-159.369	-119.042
19.14	-164.01	-115.289
19.15	-161.096	-113.905
19.16	-151.277	-119.073
19.17	-148.499	-116.133
19.18	-140.325	-120.612
19.19	-137.192	-116.649
19.2	-147.792	-116.941
19.21	-146.435	-110.969
19.22	-150.939	-111.59
19.23	-154.62	-109.1
19.24	-157.754	-110.504
19.25	-154.614	-110.638
19.26	-149.993	-111.234
19.27	-150.112	-117.78
19.28	-153.751	-109.137
19.29	-149.323	-107.764
19.3	-143.042	-106.823
19.31	-143.844	-108.963
19.32	-144.44	-103.975
19.33	-144.38	-107.209
19.34	-141.929	-107.38
19.35	-146.559	-111.196
19.36	-150.827	-107.959
19.37	-155.418	-108.18
19.38	-156.463	-102.529
19.39	-156.96	-103.35
19.4	-155.72	-105.406
19.41	-159.467	-102.235
19.42	-160.613	-102.407
19.43	-161.964	-101.552
19.44	-166.613	-104.365
19.45	-167.612	-96.354
19.46	-167.053	-98.3733
19.47	-166.337	-96.87
19.48	-171.762	-103.244
19.49	-171.495	-95.848
19.5	-167.941	-103.796
19.51	-165.652	-103.404
19.52	-160.829	-107.842
19.53	-171.133	-105.824
19.54	-175.504	-112.424
19.55	-178.173	-105.722
19.56	-178.521	-103.251
19.57	177.147	-103.808
19.58	175.635	-99.8393
19.59	-178.849	-103.05
19.6	-171.87	-101.876
19.61	-179.234	-105.217
19.62	-173.517	-103.404
19.63	-175.711	-104.352
19.64	-179.932	-97.1479
19.65	175.798	-100.182
19.66	179.805	-101.044
19.67	-177.611	-96.0828
19.68	-179.295	-96.388
19.69	-175.108	-99.5742
19.7	-173.884	-104.201
19.71	-168.566	-97.1629
19.72	-176.619	-92.8256
19.73	174.83	-86.1345
19.74	-176.114	-79.8373
19.75	174.806	-82.0378
19.76	172.226	-81.4092
19.77	167.667	-75.6865
19.78	167.914	-72.1767
19.79	164.5	-70.1796
19.8	166.246	-67.9069
19.81	171.234	-63.0642
19.82	172.238	-62.7774
19.83	177.134	-60.7113
19.84	175.37	-60.452
19.85	176.079	-61.8899
19.86	176.916	-64.203
19.87	176.1	-65.5509
19.88	169.893	-57.5434
19.89	174.572	-57.699
19.9	178.648	-59.3635
19.91	179.545	-57.5045
19.92	-177.63	-59.2205
19.93	-169.857	-53.7635
19.94	-168.454	-55.1687
19.95	-166.271	-61.7854
19.96	-165.233	-59.4059
19.97	-166.273	-63.0063
19.98	-170.325	-65.8947
[truncated: 2,002 more rows]

## Sheet: Figure 6a
Time	POPC-outer	POPS-outer	POPE-outer	POPG-outer	POPI-outer	DPSM-outer	CHOL-outer	POPC-inner	POPS-inner	POPE-inner	POPG-inner	POPI-inner	DPSM-inner	CHOL-inner
0	8.75	4.5	4.25	0.5	4.75	3.75	8.25	11.25	9.25	7	2.5	4.25	5.25	8
0.01	9.25	5	4.5	0.75	3.75	4.75	7.25	12	10	6.75	2	5.25	5.25	7.25
0.02	11.5	6	4.75	1	4.75	4.25	8.5	11.75	10.25	6	2	5.5	4.25	7.75
0.03	11	4.5	2.25	1.25	5.75	3.5	8.75	12.75	10.75	6.75	2	5.75	5.25	9
0.04	10	6.25	3.75	0.75	5.5	4	8.75	11.75	10.75	6.5	2.25	5.5	5.25	9.5
0.05	11.5	6.75	3.25	1	4.5	3.75	9.5	12.75	10.5	6.5	3	5	4.75	9.5
0.06	10.25	5.5	3.5	0.25	5	3.25	10	13.5	10.25	7	2.75	6	5.25	9.5
0.07	9	5	4.75	0.75	5	3.5	9.5	13.75	9.5	5.75	3	6	5.75	8.75
0.08	7.5	6.75	4	0.5	6	3	8.75	11.75	10.75	5.75	2.75	6	4	9.25
0.09	8.5	5.5	4.5	1.25	7	3.5	9.5	14	11.25	5.25	2	6.5	5.5	9.75
0.1	7	5	3.75	1	6.75	3.75	9.75	12.75	10.75	5.25	2.25	6.5	6	9.75
0.11	8.75	5	4.5	0.5	7	4.25	10.25	11.25	12	6.5	2.75	6	5.25	10.25
0.12	7.25	4	5	0.75	7.25	3.25	10.75	12.5	12	6.25	2.25	6.25	4.75	9.25
0.13	9.75	5.25	4.25	0.5	5.25	4	9.5	11	11.5	7	2.25	6.75	4	11.5
0.14	7	4.25	5.25	1.5	6.5	3.5	11	12.75	11.25	7	1.75	7	4	9.5
0.15	9	5.25	4	1	5.5	3.75	10	11.5	11	7.75	1.75	7.25	4.25	11
0.16	8	5.5	4	1.5	4.75	3.75	9.5	10.5	11	6.25	1.25	7.5	4.75	10.75
0.17	8.5	4.25	4	1.25	5.25	3.25	11	12	11.75	7	1.75	7.75	4.5	10.25
0.18	9.75	5.5	4	2	5	2.75	10.75	11.75	12	6	2.5	8	4.5	10.75
0.19	10	6	3.75	1.5	4.5	2.75	10.5	12.5	11	4.75	2.75	7.25	5.5	11.75
0.2	11.5	4.75	3.25	1.25	6.25	2.75	10	11	11.75	6.25	2.75	8	4	10
0.21	9.25	4.75	3.25	1.5	4.75	3.75	10.75	11.5	11.75	6.75	1.75	8.5	5	10.25
0.22	8.5	4.5	5	1.5	5.75	4	10.75	12.75	11	5.25	1.25	9.5	4.5	12
0.23	8.75	5.75	3.25	1	5.75	4.25	11	12	9.75	5.75	1.75	9.75	5.5	10.5
0.24	9.75	5	4.75	1.5	5.5	4.25	12.25	11.5	11	5.75	1.75	9.5	4.25	11.75
0.25	8	5	4	1	6	3.25	11.25	11.25	10.75	6	2.25	10.5	3.75	10.5
0.26	10	5.5	2.75	1.25	6.5	4.75	10.5	10.5	12.25	5.5	1.25	10	5.25	10.5
0.27	9.25	5.5	2.75	1	5.75	4	10	11.5	12	6.75	1.75	9.75	4.25	10.5
0.28	10.25	5	3.5	1.25	6.5	2.5	10.25	11.75	12.75	4.5	2.25	9.25	3.75	10.25
0.29	10.25	5.75	3	1.25	5.75	3	9.25	12.25	12	5.5	2	9.25	4	11.5
0.3	10.5	5.25	3.5	1	5.75	3.5	8.5	13.5	10.5	6	1.25	10.25	4.25	12.25
0.31	8.75	5	3.75	1.5	6	2.75	10	12.25	10.75	6	2	9	4	11.75
0.32	10	3.5	2.75	0.75	6.25	2.25	9	12.25	11	7	2.25	9.25	5	11.75
0.33	9.5	4.75	3.25	2	7	1.5	8.25	13.75	9	6	1.5	9	5	11
0.34	9.5	5.5	3.25	1.5	6.75	2.75	10.25	12.75	11	4.5	2	9	5	9.75
0.35	8.75	3.75	3.5	1.25	6	3.75	9	11.25	11.5	5	2.5	7.5	5.25	11
0.36	8.75	6	3.75	1	7	3.75	8.5	12.5	12	5.75	2	7.75	4.25	9.5
0.37	9.75	6	3.75	1.25	6	2.75	8.5	11.75	10.5	5	2.75	7.5	6.25	10.5
0.38	8.75	6.75	4.25	1	7.25	3.75	8.75	11	12	7	2.5	8	5.75	10
0.39	9.75	4.75	3.5	1.25	6.5	3.5	9.5	9.75	11	5.75	2	8.75	5.25	10.25
0.4	9.25	6.25	3	1.25	7.75	2.25	9.5	11.25	12.75	6	2.25	9.25	4.5	10
0.41	11.25	5	3.25	1.5	7	2.5	9	11.75	10.5	6.5	2.25	8.75	3.5	11
0.42	7.5	6.25	3	1	6.75	3	8.5	12.25	11.75	6.75	3	8.5	4.5	10.5
0.43	8.25	5.5	2.75	1.5	6.5	2.75	9.25	11.75	10.25	6.25	2.5	9.25	5	11.5
0.44	9	5	4.75	1.25	7.25	3.25	9.75	11	10	7.25	2.75	9.5	4.5	11.25
0.45	8.75	5	3	1.25	8.25	3	10.5	10.5	11	6.25	1.75	9.5	5	12.5
0.46	8.75	4.75	2.75	0.5	7	2.25	10.25	11	10.75	6	2.5	8.75	5.25	12
0.47	8.75	4.75	3.75	1	8	3	9.5	10.5	10.25	5.25	2.75	9.5	5.5	13.25
0.48	6.75	5.5	3.75	0.75	8.25	3.75	10.5	9.25	11.25	5.5	2.5	10.25	5	11
0.49	8	5.75	3	0.75	7.25	2	9.75	8.75	10.75	5.75	2	10.25	5	10
0.5	8.75	6	3.75	0.5	7.75	2.5	9	11	10	5.5	2.25	11	6	10.75
0.51	9	4.25	3.75	0.25	6.75	2.25	8.75	11	10	4.75	2.75	10.25	6	11.5
0.52	8.75	7.25	3.5	0.75	8	3.25	8	9.75	10	5.5	2.25	10.75	5.25	12.25
0.53	8.25	5.25	3.75	0.75	7.25	3	9.75	12.5	11	5.75	2.5	10.5	5.5	12.5
0.54	7.5	5.75	4	1	9.5	1.5	10	12.5	9.75	4	2.75	10.25	4.75	11
0.55	7.25	6.25	3	0.75	8.75	3	8.5	13.5	9.25	4	3.25	9.5	5.25	11
0.56	8.5	6.25	2.75	0.75	8	3.25	10	12.25	9.5	5.25	2	10	4.5	10.75
0.57	7.75	6.5	3.75	1	8	2.5	9	11.25	11.5	5.75	2.75	10.5	4.75	10.25
0.58	8.75	7	2.75	0.5	8.25	1.5	9.25	12.75	11.5	7	1.75	9	4.25	11.25
0.59	9.25	6.5	2.75	0.75	8.5	2.25	9.25	12.25	11.5	5.75	2.25	9.5	3.75	9.5
0.6	7.75	6	2.5	0.75	9.25	2.25	8.25	10.5	11	7	2	9.75	4.75	10.25
0.61	6.5	6.5	4	0.75	8	3	11	11.25	12.25	6.75	2.25	9.75	4.75	11
0.62	5.5	7.25	3.5	0.75	8.5	2.5	9.75	10.25	9.5	6.5	2.25	9.75	3.75	10.25
0.63	6.25	6.5	3.75	0.5	9.75	2.25	9.25	11.75	10.75	5.75	1.25	11	5	10.75
0.64	6.5	7.25	2.75	1	8.75	3.75	8	12	11.5	4	2.25	10.25	4.75	10.75
0.65	7.25	6.5	3	1.25	9.75	2.25	10	9.75	11.25	4.75	2	10.5	4.5	10.75
0.66	7.5	6.75	2	0.75	8.25	4.25	9.75	10	10.25	5	2.5	11.75	4.75	12.5
0.67	8.25	8.25	2	0.5	9.5	3.25	9.75	11.5	11.5	4.5	2.25	10.75	3.25	11.5
0.68	7	5.5	3.5	0.75	9.25	2.25	9.75	10.25	11.25	5	3	11	3.75	10.5
0.69	7.5	6.75	2.75	0.75	8.75	2.75	10	9.75	10	4.5	2.5	12.5	4	11.25
0.7	7.25	6	3.5	0.75	8.5	3.5	8.75	10.5	9.75	5.75	2.5	10.75	3.75	11.5
0.71	7	7.25	3	1	8	3.25	9	10.75	10.5	5	2	10.75	4.25	12
0.72	8	6.25	4	0.75	7	4.25	9.75	10.75	10.5	4.75	2	11	5.5	12.25
0.73	8.5	6.5	4.25	0.75	9	2.5	9	11.75	10.75	3.25	2.5	11.5	5.25	13.5
0.74	8	7.25	3.25	1.25	9.25	3	8	11	10.75	4.5	2.75	12.25	4.75	13.25
0.75	7	7.25	4	0.25	7	3	7.75	11.25	9	5.5	1.5	12.75	3.5	13.25
0.76	6.25	6.75	3.25	0.5	6.5	2.5	9	12.5	10.25	4.75	1.75	13.5	3.25	13.5
0.77	7.25	6.25	4	1	7.75	2.5	9.25	11.75	9.75	4.75	1.25	12.25	4.25	13
0.78	5.75	6.5	4.5	1	8.25	3	9.25	11.25	9.25	5.25	1.75	10.5	4	13.25
0.79	8.75	6	3.25	1	7.25	2.75	9	11	10	5	1.5	10.75	4.5	13.5
0.8	7	5.75	5.5	1	8	3.75	8.75	12.25	10.5	5.25	1.5	10.75	3.5	12.25
0.81	6.25	5.5	3.75	1	7.75	3	9.25	13.5	10.25	4.75	1.5	10.75	3.5	10.75
0.82	7.5	6.25	3.5	1.25	8.75	3	9.5	11.25	11.75	4.25	1.25	11.75	4	14
0.83	6	6.25	4.75	1.25	8.5	2.75	9.25	12	11.5	4	1.25	11	4	13.75
0.84	7.25	5.5	4	1	8	3.25	9.25	11.75	10.75	4.25	1.5	12.5	3.25	14
0.85	7.75	6.75	3.75	0.5	7	1.75	10	13.75	10.75	4.25	2.5	10.5	4.25	12.5
0.86	7	7.25	3.75	1	8.5	2.25	10.25	13	10.5	4.25	2.25	10.5	4	13.5
0.87	6.25	5.75	5.75	0.75	7.5	2.25	9.75	11.5	10.25	5.25	2.25	10.75	3.75	13.5
0.88	7	7	4.75	1	7.5	4.25	9.75	10.5	13	4.5	1.5	10.25	4.75	11.75
0.89	7.25	4.75	4.25	1.25	6.25	3.25	10.75	10.75	11.75	5	1.75	9.25	4	13
0.9	7.25	6	4.25	1.25	7.5	4	9.5	9	10.75	6	2.5	10.75	4	12.75
0.91	8.5	6	3.25	1.75	7.75	4	10.25	9.75	11	4.5	2.25	11.5	4.75	12.25
0.92	6.75	6.25	5	2	7	3	9.75	11.25	10.5	5.5	1.75	9.75	4	12.5
0.93	6.25	5.75	5	1.25	8.25	2.75	9.25	13.25	10.75	4.75	2	9.75	4.5	10.75
0.94	7.75	5.75	3.25	1.25	7.75	3.25	9.75	10.75	10.25	5.25	2	10.75	5.5	11.5
0.95	6.5	5.75	3	0.25	6.75	3.75	9.75	10	10.25	4.25	2	10.5	4.25	12
0.96	6.75	5.5	3.25	1	8.25	3.5	9.5	11.25	11	5.75	1.5	11	5.25	12.75
0.97	7.25	5	4	1.75	7.25	4.5	9.25	9.75	12	5.75	2	11.25	4	11.25
0.98	6	4.5	4.25	1	8	3.75	8.75	12.75	9.75	4	1.5	12	4	13
0.99	7.25	4	3.25	1.75	7.75	5.5	10.5	9.5	10.5	5.5	2	12	4.25	12.75
1	8.75	4.5	3.5	1.25	8.75	3.75	10.25	10.75	11.5	5.5	1.75	11	3.75	13.25
1.01	7	5.75	4	1.25	7.5	3.75	10	10.75	9.75	6.5	2	10.75	4.25	12.25
1.02	7.5	4.75	3	1.25	7.5	4	9.75	11.25	9.75	6.25	2.5	9.75	4.25	12.75
1.03	7.25	5.75	3.75	2.25	5.75	3.25	9.75	9.75	10.75	6.5	2.5	9.75	5.25	12.75
1.04	8	6.5	3.5	2	6.75	3	8.75	11.5	11.5	4.75	1.75	10	4.75	12.5
1.05	9	6.75	4	1	7.25	2.5	10.25	12	10.25	5.5	1.75	10.5	4.75	13.5
1.06	8	5	4	1.25	7.25	4	9	9.25	11.5	3.75	1.5	10.75	4.5	13.25
1.07	7.75	6	4.5	1.5	7	2.75	10	10	9.75	4	1.5	11.75	5	13.25
1.08	6.75	5	2.75	0.75	9.25	3.75	8.75	9	11	4.25	1.75	12.5	5.25	12.5
1.09	7.25	6	3.25	1	7.75	3.25	8.5	10.75	11	4.25	2.25	12	4.25	13.75
1.1	5.5	7	3.75	0.5	8	3.75	8.25	10	10.75	4.75	2	11.25	5.5	13.25
1.11	7.5	6	4.25	1.5	8.5	3.75	9.25	9.25	11	5.5	1.75	11	5.5	12.5
1.12	6	5.25	3.5	1.25	8.5	2.75	9.25	10.5	11.5	5.25	0.75	11.25	5	13.25
1.13	8	4.25	3.75	1.75	8.25	2.5	9	10.5	10	4.75	0.75	11.5	4.75	12
1.14	8.25	6	3.25	1.25	9.25	2.5	8	11.75	11.25	4.5	1.5	11.75	4.5	12.75
1.15	7	5.5	4.5	0.75	7.25	2.75	8.75	11	11.75	4.75	1.25	11	4	11.75
1.16	9.75	4.75	3.75	1.25	7.75	3.25	9	11.5	11	4.75	1.25	11.25	4.5	12.5
1.17	8.5	5.5	3.5	2	8.5	3.75	8	11.75	11	5	1	11.25	4.25	11.5
1.18	7	5.25	2.5	1.75	7.75	3.25	7.5	12.5	11.25	6.75	0.75	11	4	13.25
1.19	7.75	5.75	3.5	1.75	7.5	3.5	7.25	12.75	11.75	4.5	1	10	5	12.5
1.2	6.25	6.25	3.75	1.25	8.5	2.75	7.25	11.25	10.5	5.25	0.5	10.25	4.25	13.25
1.21	5.5	6	5.5	1.25	8.75	2.75	7.75	12	10	5	1	10.5	4.5	13.25
1.22	6	4.75	4.5	1.25	9	2.75	8.25	12	12	5.5	1.25	10.5	4.5	11.25
1.23	6.75	5.5	3.5	1.5	8.5	2.75	8.75	12	11.75	5	1	10.5	4.25	12
1.24	6.5	5.25	4	1.5	8.75	2.5	7.5	12.5	9.5	4.75	1.5	10.5	3.75	13.5
1.25	6.25	5.5	3.5	1.5	9.5	2.75	8.25	12	9.75	6	1.25	10.25	4	11.75
1.26	5.5	6.75	4	0.75	9.25	3	9	11.75	11.75	6.75	1.25	11	4.75	12.75
1.27	6.25	7	4	1.25	9	3.5	9.5	11.25	10.25	5.5	1.75	10.25	5.25	12.25
1.28	6.75	5.75	4.5	1	9.5	3	9.25	13.5	9.75	5.75	1.5	9.5	5.75	13.5
1.29	6.5	5.5	5.5	1.25	8.75	3.25	8	13.5	10.25	4.75	1.75	11	4	13.25
1.3	7	5.5	4.25	1	8	3.5	9.5	12	9.75	4.25	2.25	10.75	5.5	13
1.31	7.25	4.75	4.25	1.25	8.75	3.25	8.75	13	9.5	4.5	2.25	11.5	4.75	13.25
1.32	6	5	4	0.75	9	4	8.75	9.75	11.5	5.5	2	10.5	4	12.25
1.33	5.5	7.25	3.25	1	8.75	3	9	11.25	9.75	4	1.75	10.75	5.25	12.25
1.34	6.25	6	3.5	1.25	8.5	4	9.25	11.5	11	5.5	1.25	11.25	4	12.25
1.35	7.5	5.25	3.5	0.75	7.5	3	10.25	9.5	9.5	5.75	1.25	10.25	5.25	12.75
1.36	6.25	6.25	3.5	1.25	7.75	4	10	11	10.75	4.75	1.5	12	4.5	13.75
1.37	6.25	6.5	4.25	1.5	8.25	3	9.5	10.5	9.5	6.5	1.25	10.75	4.5	12.5
1.38	7.25	3.75	2.5	1.75	8	3.75	10.25	9.75	10.25	5.5	1.5	11.75	4	12.25
1.39	7.5	6	2	1.5	8.75	2.75	10.5	10	9.75	5	2	12	3.75	12.25
1.4	6.5	5	3.5	1.5	7.75	3.25	11	10.5	10	6	2.75	10.75	5.25	10.75
1.41	8	5.75	3	1.75	7.75	2.75	11.75	11.5	10.5	6.75	2.25	10	4.25	13
1.42	6.75	4	2.25	1.5	7.75	3.5	11.5	11	9.25	5.25	3	11	5	12.5
1.43	8.5	5	2.75	1.5	7.5	3.5	11	11.25	8.5	6.5	2.75	12.25	3.75	12
1.44	7.5	6.5	3.5	1.25	6.75	5	10.5	10.75	9	5.5	2.75	12.5	4.75	14.25
1.45	8.75	6.5	3.25	1	7.5	3	10	11.25	8.25	6.5	2.25	12.5	3.75	13.25
1.46	8	5.75	3.5	1.5	8	2.5	11	10.5	8.25	6	2	12.25	4.5	13.25
1.47	7.75	5.5	3.75	2	7.75	3.5	11.75	10	9.75	6	1.25	12.25	4.5	14
1.48	8.25	6.25	4	1.5	8	2.5	11.25	11	10	6	2	12.25	4.25	14.75
1.49	7	5.75	4	1.75	9.75	2.5	11.25	8.25	9.25	6.5	2.75	12.75	3	13.5
1.5	6.25	6.25	3.5	1.5	9	2.75	10.5	10.5	10.25	5.25	2	11.75	4.5	12
1.51	5.25	6.5	3.5	1	9.75	3.25	11.25	9.75	8.5	5.5	2.75	12.25	3.5	12.25
1.52	5.5	6.5	3	1.5	8.75	3.25	10.5	10.5	9.5	5.75	2.25	11.75	4.5	13
1.53	4.5	6	2.25	2.25	9.25	3	11.5	11.5	8.5	6	1.5	12	4.25	14
1.54	6.5	6.75	2.5	1.25	8.25	3.25	10.5	9	10.5	5.25	2.5	12.75	3.25	15
1.55	8	5.75	2.5	1.5	8.25	2.25	10.25	11.25	9.25	4.5	2	11.5	3.75	14.25
1.56	7.25	5.5	2.25	1.75	9.25	2.25	9.5	10	11	5.25	2.25	11	3.5	12
1.57	6.75	6.5	3.75	1.5	9	2.75	9.75	11.25	9.25	4.25	1.75	13	5	12.5
1.58	7	5.25	3.25	0.75	9.75	3.25	11.25	12.75	9.5	5.75	1.5	13	4.5	12.5
1.59	6.75	3.75	2.75	1.75	8.5	3	9.75	12.25	8	5.75	1.75	12	4.25	12.25
1.6	7.5	5.25	3.75	2.5	9	3	10.75	11.25	7.25	5.75	2.25	10.5	4	11.75
1.61	6.5	5.25	3.75	2.5	9.5	3.5	9.5	10.75	9.75	5.75	1.75	11.25	5.5	13.75
1.62	5.25	6.25	4	1.5	8.75	4	10.25	11	11	6.75	1.25	10	4	12.25
1.63	8.25	5	4.25	1.5	8	4.25	10.75	11.75	10	6	1.5	10.5	3.5	11.25
1.64	8.75	5.25	5.5	1.25	7.5	4.25	10	11	10.25	6.25	1.25	10	4.25	12.25
1.65	6.75	5.5	4.75	2.25	8.75	3	9.75	12	10	5	1.5	11.25	3.5	11.25
1.66	7	5	3.5	2	8.75	3.5	10.25	11.75	10.5	4.25	1.75	11.25	4.25	12.5
1.67	7.25	5.75	3.75	2.25	9	3.25	9.75	11.75	11	4.75	2	10.75	4.25	12.25
1.68	7	5.5	3.25	2.5	8.75	3.75	9	12.25	10.5	4	1.25	9.75	4.25	11.5
1.69	6.75	4.5	4.25	1.5	9.5	5	8.5	11.25	11.75	4.5	1.5	10.5	3.75	13.5
1.7	4.25	6.25	3	2	9	4.25	8.25	12.25	11.25	4.75	0.75	11	3.25	13
1.71	6.25	6.5	3	1.25	9.5	4.5	9.25	12.75	12	4.75	0.75	11	3.25	12.5
1.72	6.5	6.5	3.25	1.5	8.5	4.25	7.25	10.75	11.5	5.75	1.5	10.75	3.75	14.75
1.73	5.25	5	4	1	8.25	5	8	10.5	11.5	4.5	1.25	11	4.75	13
1.74	6.25	6	3.5	0.75	8	4	9.25	11.75	11.5	4.75	1.5	10	4	13.5
1.75	6.25	6	4.75	0.75	8	3.75	9	11	12.75	5	1.25	9	4.5	13.25
1.76	7.25	6	4.25	1	8	3.75	7.25	10.5	11.75	4.5	2.25	10	4.25	13.75
1.77	9.25	5.5	4	0.75	8.25	3	8.25	10.75	11.5	4.75	2.25	10.25	4.75	14.25
1.78	7	6	4.75	1.5	8	2.75	9	11.75	11.75	3.25	2	10.25	2.75	12.75
1.79	6.5	5.25	3.75	1.25	7.5	3.5	10	11.75	11.5	4.75	3.5	10.25	4.5	12
1.8	7	4	4	2	9.25	4	8.75	10.75	12.25	4.5	3.5	10.5	4	12.5
1.81	7	3.75	3.25	1.25	8.5	3.75	9.75	12	12	3.25	2	11.5	4	12
1.82	7	5	3.75	0.5	9.25	4	9.5	9.75	13	5	2.5	10.25	3.75	11
1.83	5.75	5	4	1.5	7.75	3.75	10	10.5	11.25	4.75	1.25	10.75	4.25	10.5
1.84	7	3.75	4.5	2.25	9	4	10	8.75	11	4.5	1.75	11.25	5	11
1.85	8	4.5	4	1.5	7.75	4.25	10.5	12.25	11.25	4.25	2.25	11	4.5	11.5
1.86	7	5.75	4.5	1.25	8.5	3.75	9.25	10.25	11.75	4.75	2.5	10.75	4.5	11.5
1.87	8	3.5	3.75	0.75	8.5	4	10.75	10.75	11.75	5	2	12.5	4.5	10.75
1.88	6.75	4.25	4.5	1.5	9.75	2.75	10.75	9.75	11.25	4.75	2.25	12.5	4	11.5
1.89	7	4	3.75	1.75	8.75	4	10	9.25	12.25	4	2.25	12.25	5	10.5
1.9	5.75	4	4	1.75	9.5	4.75	9.75	9	10.25	5	2.25	12	5	11
1.91	5.5	5.25	4	1.25	10.5	4	9.5	8.5	10.5	5.25	2.25	11.5	5	11.75
1.92	6.75	4	4	1	9.75	3	9	10.5	9.75	5	2.25	12.75	3.25	11.5
1.93	7	5.25	3	1.5	9.75	3.5	8.75	10.25	9	4.75	2.25	12.25	4.25	10.5
1.94	7.25	5.5	5	1.75	10	2.75	8.5	11	10.75	5	1.25	12.25	4.75	12
1.95	7	4.75	4.5	1.75	9	1.75	7.75	10	10.75	6.25	1.5	12.5	4	11.5
1.96	8	4.75	4.5	1.25	9	4.5	9.25	10.5	10.75	4.75	1	12.75	4.75	11.25
1.97	6.75	5	5	1.25	8.5	4	9.25	11	10.75	4	1.75	12.5	4	11
1.98	5.5	4.25	4.5	1.25	8.75	3.25	9.25	10	10.5	5.25	1.25	13.25	4	11.5
1.99	6.5	4.75	5	1.5	8	3.25	9.5	10.5	10.75	4.5	2	13.25	4	11.25
2	7.25	5.5	4.25	1	8	2.75	9.75	9.75	11	4.5	2	12.5	3.75	11.75
2.01	7.25	4.25	4.75	1.25	8.75	2.5	10	8.75	11.25	4.75	2	12.25	4.25	11.75
2.02	8.5	5.25	3.75	1.75	7.5	3	9.25	8.5	11.5	3.5	1.75	12	4.75	12.25
2.03	9.25	4.25	4.75	1.5	8.75	3.5	9	8.25	12.25	4.75	2	11.5	6.25	11.5
2.04	6.25	4.75	4.25	1.5	8.25	2.25	9	7.75	12.75	4.25	2	11.5	6.25	10.75
2.05	8	4.5	4.5	1.75	8	2.75	9.25	8.75	11.75	4.75	2.25	10.5	5.5	11
2.06	9	3.75	4.5	1.25	9	3	8.75	10	11.75	4.5	2	11	6.25	11.75
2.07	7.5	4	4.75	2	8.5	3	9.5	9.25	12	4.5	1.5	11.5	6	12.5
2.08	8	3	4.75	1.25	8.5	1.5	7.75	8.25	11	5.25	1.5	11.25	6.5	12
2.09	8	4.25	4.75	2	8.75	2.25	8.5	10.25	9.5	6	1.5	12.5	6	11.25
2.1	8.5	5	5.25	1.75	7.5	4	8.75	10	10.5	6	1.25	11.5	6	12.25
2.11	8.5	6	5.25	1.25	7.25	1.75	9	10.5	10	6.25	1.75	11.5	4.75	12.25
2.12	9.25	5	4.75	1.25	8.5	2	9.75	10.5	9.5	6	1.75	12.75	5.25	12.25
2.13	8.25	4.75	5.75	1.25	8.25	2.75	9	7.5	9.25	6.25	1.25	14	4.5	12
2.14	9	5.5	4.75	0.5	8.25	3	10	9.25	10.25	5.75	1.25	12.25	5.75	12.75
2.15	7	4.75	4.75	1	7.25	3.25	9.25	8.75	10	6	1	12.75	4.5	14.75
2.16	8	5.25	5.25	1.25	8.5	2.75	9.5	7.75	10.25	6.25	1.5	12.5	4.75	14.75
2.17	8.25	5.75	4.5	1	7.75	1.75	9.75	8.75	9.75	5.75	1.25	13.25	5.25	15
2.18	8	4.75	4.5	1.5	7.5	3.25	8.25	9	10.5	5.25	1.5	12.75	4.75	14.25
2.19	9.25	5.25	4.75	1.25	7.5	2.5	8.25	8.5	10.5	5.75	1.25	12.25	3.5	14.25
2.2	9.75	3.75	4.25	1	7.75	2.5	8.5	9.75	11.25	5.75	1.5	12.75	5	14
2.21	9.5	4	5.25	1	6.75	1.75	8.75	8.25	10.5	6.25	1.5	13	3.5	12.75
2.22	7.25	5	4.25	1.25	7.25	2.75	8.5	9	10.75	5.25	1.25	12.5	4.75	13
2.23	9	5.25	2.75	0.75	6.5	2.75	9	11	12.25	5.25	1	12.5	5	13.25
2.24	8.25	5.5	3.5	1.25	7.5	2.25	10.5	8	12.25	4.75	1.25	12.75	5.5	12.25
2.25	9.5	5	3.25	1	6.25	3.25	9.25	7.5	11.25	4	1.25	12.25	5.75	12.25
2.26	11	4.5	3	1.5	6.25	2.25	9.25	9	11	3.5	1.5	12	5.5	11
2.27	8.75	5	4.25	1.25	6.75	3	9.75	8.5	12	4.25	1.25	13.75	6.75	11.75
2.28	9.5	4.75	3	1.25	7	1.5	9.75	9	11.25	4.5	1	12.25	5.75	13.25
2.29	11	6.25	3.75	1	7.25	1.5	8.5	8.25	11.5	4.25	1.75	13.25	6	12.75
2.3	9.75	4	3.5	1.25	7.75	1.75	9.25	9.75	10.5	5.5	2	12.75	4.75	12.5
2.31	8.75	4.75	3.75	1.75	6.5	2	8.5	8.5	11.5	5	1.25	13.25	5.5	13.5
2.32	8.5	4.5	3.25	1.75	5.5	1.25	8.25	9	11.75	4.5	1	12.25	5	14.5
2.33	8.75	5	4	1.25	7	3	8	8.5	11.75	4.25	1.25	12.75	4.25	13.5
2.34	9	5.75	3.75	1.5	7	2.75	7.75	9.5	10.5	5.75	1.5	11	4.5	14.5
2.35	8.5	6.75	3.75	1.25	5.75	3.25	7.75	8.25	10	4.5	1.75	10.75	5.25	14
2.36	6.75	6.25	3.75	2.5	6.75	2.75	8.25	8	11.75	4.5	2.25	12	4.5	15
2.37	9	5.5	4.75	2.25	6	3	10	10.75	10.25	3.25	1.25	12.75	5.5	13.25
2.38	9	5	4.5	2	5.75	3	8.75	11.5	10	3.25	2	11.25	5.75	12
2.39	7.25	6	4.5	1.75	6	3.5	8.75	10.25	11.25	2.75	2	11.5	5.25	13
2.4	6	5.5	5	1.5	6.25	3.5	9.5	12	10	2.5	1.5	10.75	6	13.75
2.41	8	5.75	5.25	2	5.75	3.75	8.5	11.25	10.25	3.75	1.5	11	6	13.5
2.42	5.75	6.5	3.5	1.5	6	4	8.25	10.75	10.75	3.75	2.25	10	4.75	13.25
2.43	9.5	5.25	3.5	2.5	5.5	3.75	9.25	11.5	9.75	3.75	2.5	10.25	6	13.5
2.44	7.5	5.75	4.75	1	5.25	4.25	8.25	12.25	10.75	3.5	1.75	10.5	4.75	12.75
2.45	8.5	5.75	4.5	1.75	5.5	2.5	9.75	9.25	10.75	4.25	2.5	11.5	4.75	13.75
2.46	7.75	6.5	4.5	1.75	5	3.75	9.5	10.25	11.5	4	1.5	12.25	4.25	11.75
2.47	5.5	6.75	4.75	1.25	6.25	3.5	9.75	10.5	11.5	3.75	1.75	11.75	3.5	12.75
2.48	7.5	4.75	4.75	1.25	6.25	3.25	9.75	10	11.75	5.5	1.25	13	3	13
2.49	8	5.75	3.75	1.75	6.25	2.5	9.5	9.5	10.25	4	1.5	13	3.75	12.75
2.5	7.5	6.25	5	1.5	6.5	3	9	9.75	10.75	5	2.25	13.5	3.75	12.5
2.51	7.75	5.5	5.25	1.5	5.75	3.25	8.5	10	10.25	4.75	1.75	12.5	4.25	13.5
2.52	8.25	5.25	5.75	1.25	6.75	2.25	9	9.25	11.25	4	1.75	13.5	3	12.75
2.53	7	7	4	1.25	6.25	2.25	8.25	10	10.25	4.5	2	12.25	3	11.5
2.54	6.5	7	4	1.25	6.5	2	8.75	10	12.5	4.5	1.25	14.25	4	12.25
2.55	9	6.25	3.75	0.75	6.25	3.25	9.5	11.25	11.75	5.25	1.75	12	2.5	12
2.56	8.25	6.75	5	0.75	5.5	2.75	8.25	12	12	3.75	1.5	12.5	3.25	12.75
2.57	7.5	6.5	5.5	1.75	6.75	3.25	9.25	11.75	12.25	5.25	0.75	13.5	3.25	12.75
2.58	7.25	7	4.25	1	7.25	3	7.25	10.5	11.75	4	1.5	13.5	2.25	12.75
2.59	8.75	7.25	5	0.5	6.5	4.25	7.5	10.75	11.5	4.5	1.5	13.25	3.75	13.25
2.6	7	6.25	4.25	1.25	5.5	4.5	7	9.75	10.5	3.5	1.25	13.75	4	12.75
2.61	7.25	7.75	5	1.25	6.5	3.5	8	11.25	11.75	4.25	1.5	12.25	3.25	14
2.62	6	7.5	3.75	0.25	6.75	3.5	7.75	11.25	11.75	4	1.25	14	3.5	13.5
2.63	6.25	7.25	5.5	0.5	6.5	3.25	7.25	11.25	11.25	3.5	0.75	13	4.25	14.5
2.64	6.25	5	4.5	1	7.25	5.25	8	10.75	10.5	3.25	1.75	13.5	3.75	14
2.65	6.5	6	4.25	0.75	6.5	4.75	8.5	10	10.75	3.5	1.75	13	3.75	13.75
2.66	7.5	5.5	5	0.75	8	5.25	10	9.5	11.75	3.75	2	12.75	4	12.75
2.67	5.25	5.5	4.5	1.5	6.75	4.25	9.25	9.75	11.75	3.75	2	12.5	3.75	12.75
2.68	4.25	5.5	4	1	8.75	3.75	8	9.5	9.25	5	2.25	12.75	3.75	12.5
2.69	6.5	6	4	0.75	8.5	4.5	9.5	10.75	11.5	4	2.75	12.5	3.75	13.5
2.7	6.25	7	3.25	1.25	6.75	4.75	9.25	9	11.5	4.75	2.5	12	4.75	13.75
2.71	6	5.75	4.25	0.75	7.25	4	8.75	9.5	11.25	5.25	2	12.25	4	12.25
2.72	8.75	5	2.75	0.75	7.5	3	8.5	10.25	11.5	5.25	2.25	12.5	4.25	13
2.73	10	6	4.75	1	7.5	3.5	7.25	9.5	11.5	4.5	2.5	12.75	4.5	12.75
2.74	8.25	6.5	4	1	7.75	2.5	7.25	10.75	10.25	4.75	2	12.75	4.25	13
2.75	7.75	6	5.5	0.75	6	2	8.25	12	10.75	5.25	1.75	12.25	4.25	12.25
2.76	7.25	7	3.75	0.5	8	2.5	8.75	11.25	12.75	4	2	12.25	3.25	12.5
2.77	6.75	6.75	3.75	1	8	2.5	8.5	9.75	13	4	1.5	12.75	5	12.25
2.78	6	7.75	5	0.5	7.25	2.75	9.25	10	12.75	3.75	1.25	12	4.5	12.5
2.79	8	7.75	3.5	0.5	8	2.75	9.75	7.75	13	3.75	2	12.5	4.25	11.75
2.8	7	5.5	4.25	1	7.5	2.75	9.5	9.5	11.75	4	2	12.5	4.25	12.75
2.81	6.75	5.5	4.25	1	7	3.25	9	9.25	11.25	5	1.75	12	5.5	12.25
2.82	7.75	6	4.25	1.25	7.25	2.5	9.5	11	11.25	3.75	2.5	12.5	4	12.25
2.83	8.25	5.75	5	1.25	6.75	2.25	8.75	11.5	10.5	2.5	1	11.75	5	11.75
2.84	7.75	5.25	3	0.75	8	2	8.75	10.5	12	3.5	1	12.5	5.5	12.5
2.85	7.75	6	4	0.75	8.5	3	8.25	10.25	12.25	4.25	1.75	11.5	5.5	11.75
2.86	9	5.5	4.5	0.5	8.75	1.75	8	11	12.25	3.75	2	12	5.25	11.5
2.87	7.5	6.25	4.75	0.5	8.75	1.25	8	10.75	12.5	2.75	1.5	12	5.75	11.75
2.88	8.25	6	2.75	1	9	2.25	7.75	11.25	11.25	2.5	2.25	12	5.5	12
2.89	9	6	3.75	1.25	8.25	1.25	8.75	9.5	12.25	3.25	2.5	12.5	6	12
2.9	6.5	6	4.25	0.75	8	1.25	9.25	10.75	13	3.5	2	12	5.75	11.5
2.91	7	7.25	4.75	0.25	7.5	3	9	11.75	13	2.5	2	11.5	5.75	11.5
2.92	7.25	6.25	2.75	0.75	8.75	2	9	11	12.25	3.25	2.25	11.5	5.5	12.25
2.93	6.75	5.75	4	0.25	8.75	2	9.75	10	10.75	3.25	2.25	11.5	4.25	11.25
2.94	8	5.25	3.25	0.25	8.25	2	9.5	11	11.5	4.25	1.5	11.75	3	10
2.95	8	4.75	2.75	0.25	9	2.25	8.25	11.5	11.25	3.5	1.5	13	2.75	10.25
2.96	9	6	4	0.5	6.5	2.5	10.25	11.5	11.75	4.25	2	12	2.75	10.75
2.97	8.5	5	3.75	1	7.25	2.5	8.75	10.75	11.25	4.25	1.25	12.75	3.5	10.75
2.98	10.25	4.75	4	1	7.75	2	9.25	11.5	10.5	3.5	1.75	11.5	3.75	10.5
2.99	9.5	6.5	2.5	0.5	7.25	2	9.25	10.5	10.75	4	1.5	12.5	3.5	11.5
3	8.5	6	3.5	0.25	8	2.25	9	11.25	11	3.75	0.75	13	4.5	12.5
3.01	9.5	6.5	2.75	0.25	7	2.5	9.75	11.75	11.25	4.75	1.75	12.75	4.25	11.5
3.02	8.5	6.25	1.75	1	7	2.5	10	12.25	12	4.75	1.25	12.25	4.5	12
3.03	8	6.75	3.25	1	7	2.25	10.5	12.5	11.75	3.25	1.75	11	4	13.25
3.04	8.5	6	3.75	0.5	6.75	1.75	10.75	11.25	12.25	5.25	1.75	11.75	3.25	12
3.05	7.5	7.5	3.25	1.25	7.25	2	10.25	10.75	11.25	4.5	0.5	12.5	3.75	10.75
3.06	8.75	6.25	2.75	1	7	2.25	10.5	11.25	11.75	4.5	1.25	12.5	3	12
3.07	8.25	7.5	2.75	1.75	7	2.25	9.25	12	9	4.25	1	13.75	3.5	12.5
3.08	9.25	6	3	1.5	7.75	2.75	10	9.75	11	4.75	1.75	13	3	12
3.09	9.25	5.75	3	0.75	7.25	2.5	9	11.75	11.25	6	1.5	12.75	2.25	12.25
3.1	7.75	7.25	2.75	1.25	7.5	2.5	8.75	9.75	11.25	5.5	1.25	13.25	3	10.5
3.11	9.25	7	2	0.25	7.75	3.75	8.5	11	12.25	5.5	1.25	13.25	2.25	11.5
3.12	8.5	6.5	3.25	1	7.25	3.75	8	10.75	13	4.5	1	13.5	1.75	10.75
3.13	9.5	6.25	1.75	0.75	6.5	4.5	9	11.25	12	5.5	1	12.25	2.5	11.5
3.14	8.75	6.75	2.5	1	6.75	4.5	7.5	10	11.5	5.75	1.25	12.25	3	10
3.15	7.5	4.75	3.5	1.25	8.5	4.75	8.5	11.5	13	5.75	0.75	11.5	2.5	9.5
3.16	7.5	5	2.5	0.5	8	2.75	9.25	11.5	11.5	5	1.25	12	3.5	12
3.17	8	5	3.25	0.25	7	3	9.25	9.75	11.25	6	0.75	10.5	4.5	11
3.18	7.75	6.25	3.25	1	8.25	4.5	9.25	10.25	13.5	5.5	1.25	11.75	4.5	10.75
3.19	7.5	6.5	3.5	1.25	7.5	2	9.25	9.25	13	4.5	1.5	11.75	4	11
3.2	8.25	6	2.75	1.25	7.5	2.5	10.75	11	13	4.25	1	11.75	3	11.5
3.21	6.75	7.75	2.75	0.5	7.75	2.75	9.25	12.75	12.25	3.75	1.25	11.25	4	11.75
3.22	7.75	6.25	1.75	1.75	7	4	10	10.25	12.25	5	1.5	12	3.5	12.25
3.23	8.25	6	3.75	1.75	7.5	3.5	11.25	10.5	12	4.75	2	12	3.5	10.75
3.24	9	5.25	4	1.5	6.75	3.5	10.5	9.25	10.75	5.75	1.5	13	3.25	10.5
3.25	6.25	4	4	1.25	8.25	3.75	11.25	11	12.5	5	2	12	4	10.75
3.26	8	5.5	2.5	1.5	7.5	2	11.75	10.5	11.5	5.25	1.75	13.5	3	10.5
3.27	8.25	6.25	3.25	2.25	8.5	2	9	10.5	12.25	5.75	1.75	12	3.25	11.75
3.28	8	4.25	2.5	1.5	8.25	1.75	8.75	10	10.75	4.5	2.25	12.75	4.25	10.75
3.29	9.25	5.25	3	1.25	7.75	2.75	9.5	9.75	12	3	1.75	12.25	2.25	12
3.3	9.75	4.25	2.25	1.5	8.5	3	8.75	13.5	12	5	1.75	12	4	11.25
3.31	10.5	6.5	3	1.75	7.25	1.25	9	10.25	13.25	3	1.75	12	2.25	9.5
3.32	9.5	5.5	3.75	1.75	7.75	1.75	9.75	10.25	12.5	4	1.5	12.25	3.5	10.75
3.33	10.25	4.75	4.25	1.5	7	2.75	9.25	9.75	11.5	5.5	1.25	12	5	9.25
3.34	9	6.25	3.5	1.75	7.25	2.25	9.75	9.5	12	4.75	1.25	10.75	4	11
3.35	9.25	4.75	3.25	1.25	7	3.5	9.5	10	11.5	4	1.25	9.75	4.5	10
3.36	9.5	5	2.25	1	9.25	2.5	10.5	10.25	13.25	5	1.25	11	3.25	11.5
3.37	7.5	4.5	2.5	1.5	8.5	2.25	9	11.5	11.5	5.75	1.5	11.5	4	13
3.38	7.75	6.25	3.75	1.25	8.5	3	9	11	11.75	5	1.5	10.5	4.5	11.5
3.39	6.25	6	2.5	1.5	8.5	3	9.25	10.25	12.5	4.75	1.5	10.5	4.75	10.75
3.4	7.5	6	3	1	8.25	3.75	9	9	13.5	4.75	2	9.75	4.5	12.25
3.41	9.75	5.75	2	1.25	7.75	3.25	9.25	9.25	14.5	5.25	1.25	10.75	4.75	12.5
3.42	10.5	4.75	4	1.25	8.25	3.25	10.75	10.5	13.25	5.5	1.25	11	2.5	12
3.43	8.75	5.5	2.5	0.75	8.5	3.5	10	9	14.25	5	1.25	11.75	2.75	11
3.44	7.75	6.25	4	0.75	7.5	3.5	9.5	11	13	4.25	1.75	12.75	3.25	11
3.45	8.25	5.5	2.75	0.25	8.75	3	9.75	9.5	12.25	3.5	2	11.5	2.25	10.75
3.46	7.5	5.5	2.25	0.25	8	3	8.25	10.5	12.5	3.25	2.25	13.5	2.75	12
3.47	9	5.75	3.5	0.75	8.25	2.75	8.75	11.5	10.5	2.75	2.25	13.5	3	12.75
3.48	6.5	6	2.25	0.25	8.25	2.75	7	11.75	9.75	3.25	1.5	14	2.75	13
3.49	7.5	5.75	2.75	0.5	7.75	3	9.25	12.25	11	4.5	1	14.5	2.75	12.5
3.5	9	6	3.75	1	8.25	2.75	9	9.25	11.5	3.75	1.75	15	2.75	13.25
3.51	9	6	2	1	10.25	3	9.25	9.75	11.5	4	2.25	14	2.5	12.75
3.52	8	6.75	2.5	1.5	9.5	3	8.75	9.25	13.25	3.75	2	13.75	2.75	14
3.53	10	5	2	0.5	9	2.75	10	12.25	11.75	3.5	1.5	13.5	3.5	10.5
3.54	9	5.25	2.25	0.5	9	3	7.5	10.25	12	4.25	0.75	12.5	4	11.5
3.55	9.5	4.25	3	0.75	8.5	3.25	9.75	9.5	12.75	2.25	1.25	14.25	3.75	10.75
3.56	9.75	5.75	3.5	0.5	7.25	2.75	10.25	9.75	13.75	4.25	1	12.75	3.75	10.75
3.57	8.25	6.75	2.5	0.75	7.5	3	11.25	11	13.25	4	1.25	14	3.25	9.75
3.58	9.5	6.25	3.25	1.75	6.75	2.5	11.25	9.25	12.25	3.25	1.25	12.75	3	10
3.59	7.75	6.25	3.5	1	7.25	3	10.25	10.75	12	3.75	1.25	13.25	5	10.5
3.6	9.25	4.25	3.5	1	7.75	3.5	10.75	9	13.5	3	2.25	12.5	3.75	9.75
3.61	10.25	4.25	3.25	0.75	6.25	4	11	9.25	13.75	3.25	2.25	12	4.75	11.5
3.62	9.75	5.25	3	0.5	7.25	3.25	11.5	10.75	13	3.25	1.75	12	4.25	10.25
3.63	8.5	5.5	2.75	0.75	8.25	2.5	9.5	10.75	13.25	1.75	1.75	12.5	5	12
3.64	9.75	4.5	2.5	0.5	9.25	4.25	10.75	10.5	12.5	3.5	1.25	12.5	3.25	12.25
3.65	8	5	2.75	1	9.5	2.25	9.75	11.25	11.5	4	1	12.75	4.25	11.75
3.66	9.25	4.5	3.75	0.75	9	3.25	12.25	9.25	11.75	4	1.25	13.75	3.75	11.25
3.67	10.25	4.5	4.5	0.5	8.5	3	11.5	9.75	11.5	5	2	12	2.5	11.25
3.68	8	4.5	3.25	0.75	6.5	3.5	10.25	9.75	12.5	2.75	1.75	13	3.75	12
3.69	6.75	3.5	3.25	1	8.25	3.25	11	10.5	11.5	4.25	1.5	13.75	3.25	13.5
3.7	8.75	4.25	3.5	0.75	7.75	1.75	10.5	10.75	11.75	3.25	1.5	14	3.5	12.75
3.71	7.25	4.75	3	0.75	8.75	4	10.5	10.5	10.75	4.25	1.5	12.75	3.5	13.5
3.72	7.5	3.75	4	1.25	7.5	3.25	11.25	10.25	12.5	3.25	0.75	13	3.5	13.25
3.73	8	4.5	5.25	0.75	7.5	2.75	11.5	10.25	11.5	4.25	1.25	13.5	3	12.5
3.74	7.75	4.25	5	0.75	7.25	3	11.5	11.75	10.25	4.5	1.25	14.75	3.5	11.75
3.75	8.75	4	4.75	0.5	8.75	1.75	10.25	10.25	11.5	3.5	1.75	14.25	3.75	12.75
3.76	8.5	5.25	3.75	1.25	8.75	2	10.75	10.5	12	5	2	13.25	4.25	12.75
3.77	9	5	3.75	1	7	2.75	12	10	12.75	4	1.5	12.75	4	12.25
3.78	10	3.75	4.25	0.75	7.5	2.5	10.25	9.75	12	5	2.25	12.25	3.75	11
3.79	8.75	5	4.75	1.25	7.5	2.75	9.5	11.5	12.75	4	2	12.25	3.25	12.25
3.8	7.5	4.5	3	0.75	8	3.75	9.5	12.25	13.25	4.25	1.5	12.25	3.75	12.25
3.81	9	4.75	3	0.75	8	4	10	11.5	11.5	4.25	1.5	13	3.5	11
3.82	8.25	5	2	0.75	8.25	3.25	8.5	8.5	12.25	3.5	1.75	13.5	2.5	11.5
3.83	7.5	5.5	3.5	0.75	8.25	3.75	9.25	10.5	14.25	3.5	1.5	13	2.5	11.75
3.84	8.25	5	4.25	0.5	8.75	3.75	9.25	10.75	10.75	4.25	1.25	11.75	3.75	11.25
3.85	9	5.75	4	0.25	7.75	3.75	9.75	10	12.75	3.25	1.25	12	4.25	12
3.86	7.75	5.25	3.25	0.75	7	3	9.75	10.5	11.5	3.75	1	12.25	3	12.5
3.87	9.5	4	3.25	0.25	6.75	2.75	10.5	10.75	12	3.25	1.75	13.5	4.5	12.5
3.88	9	4.75	3.5	1	6.5	3.75	9.5	11.5	11.25	3	1.25	13.75	4.25	12.5
3.89	9.25	5	3.25	0.5	6.5	2.75	9	11.5	11.25	2.25	1.25	12.5	4.75	12
3.9	8.75	4.5	5	0.25	6.5	3.75	7.75	10.5	12.5	3	1.75	14.25	5	14.25
3.91	9.25	6.75	5	0.5	7.5	2	8	8.75	13.25	3	1.75	13	5.25	14
3.92	9.25	5.25	5.5	0.75	7.75	1.75	8.25	9	13.25	2	2	12.75	3.75	13.5
3.93	8.75	4.75	4.5	0.5	8.25	2.5	8.25	8.25	11.75	3.5	2	13	5.5	14
3.94	6.5	6	5.5	1.25	7.5	2	7.75	10.5	11.5	3.25	1.75	12.5	4.25	13.25
3.95	8	4.75	5.75	0.5	7	3	8.25	9.75	12.75	4.5	2	11.25	5	14
3.96	8.25	6.25	4	0.75	7.5	3.5	8.25	9	13.25	3.5	1.75	12.5	3.75	11.5
3.97	6.75	6.75	4.75	1	7.25	3.25	7.75	9	13.5	4	1.25	12	4.25	13.25
3.98	8.75	7.25	3	0.75	6.5	2.25	8.25	9	11.75	3.75	1.75	13	4.25	12
3.99	9.75	6.5	3.25	1	6.75	2.25	8.25	6.75	13	4.5	1.75	12	4.25	12
4	9.25	6.75	2.75	0.75	7.25	3	8.25	7.5	12.5	4.5	1.5	14	3.75	12.5
4.01	9.75	5.75	2.5	0.75	6.75	2.75	8.75	9.75	12	5.25	1.75	13.25	4	13.75
4.02	10.5	6	3	1	7	1.75	8.75	9.5	13	4	1.5	12.5	4.25	13.5
4.03	9.75	5.75	4	0.75	7.5	2.25	9.5	9	12.25	4.75	1.5	13.25	4.25	12.75
4.04	10.5	5.75	3.25	0.25	7	1.75	8.25	8.75	12.25	4.5	1.75	12	5.25	12.5
4.05	8.75	4.75	3.75	1	7.5	4.25	9	10	11.75	4.5	1.25	12.5	4.75	13.25
4.06	9.25	5.5	3.5	0.5	6.5	4	8.25	9	11.5	5	1	13.75	5.25	13.5
4.07	9.25	5.75	4.25	0.5	5.75	3	8	9.25	11.5	4.75	0.75	13.75	4.5	13.25
4.08	10	5.75	4	1.25	5.75	3.25	7	8.25	10.75	5.25	1	13.5	4	12
4.09	9	6	2.75	1	6.75	3.5	7.75	9.5	10.25	4.5	0.75	12.75	3.75	12
4.1	8	6.25	3.25	1	6	3	6	9.5	11.75	4.75	0.75	14.25	3.5	12.5
4.11	8	6.25	3.5	0.75	7.25	2.5	7	9.5	10.75	4.75	1.25	13.25	3.75	12.75
4.12	7.75	7	3.5	1.5	6.75	3.5	6.5	10.5	11.75	4.5	1	12.25	4.25	13.25
4.13	8.5	7	2.25	1	7.75	3.5	6.5	8.75	11.5	5	0.75	13.25	4.5	12.25
4.14	7.5	7	2.25	1.5	6.75	4.5	7.75	9.75	10.5	4.25	0.5	13.75	5.25	14
4.15	9.25	5.25	2	1.25	7.25	4.25	8	8.5	11.25	4	1	14.25	4.75	14.75
4.16	8.25	6	2	2	6	4.5	8.5	9	10.5	4.75	0.75	13.75	4.75	13.5
4.17	8.75	7.25	2.25	1.5	7	2.5	8.25	9.75	12.5	4	1	14.5	3.75	13.25
4.18	7.75	7.5	2.5	1.75	6.5	3.25	8.25	7.75	11.25	4.5	0.5	14.75	3.5	14.25
4.19	8.25	7	2.25	2	5.75	3.25	8	10.25	11.75	5.5	1.25	14	3.5	11.5
4.2	8	6.5	2.75	1.5	6.75	3.25	9.75	9	11.5	4.75	0.75	13.25	3.5	13
4.21	9.5	5.5	2	2	6.25	2.5	9.25	11.75	10	3.5	1	12	4	11.75
4.22	9.5	5.75	3.75	2.25	6.5	2.5	9	10.75	12.5	4.5	1	12.75	2.25	13.25
4.23	7	6.25	2.25	1.75	7	3.5	9.25	9.25	12.5	4.25	0.75	13.75	3.75	13.75
4.24	9.5	6.5	2	1.75	7.75	3.25	8.25	9.75	11.75	4.25	1	13.75	4.25	12.75
4.25	7.75	5.5	1.5	1	7.75	3.75	9	10.5	11	4.25	1.5	13.75	4.25	12.25
4.26	7.5	6.25	1.25	2.25	8.75	3.75	9	10.5	11.75	4	1.75	14	4	11.75
4.27	7.75	4.75	2.5	1.75	8	3.25	8.5	9.5	11.25	4.5	0.75	14	4.25	11.5
4.28	7	5.75	3.75	1.75	8.5	3.25	8.25	8.5	13	4.75	1	12.75	3	11.75
4.29	6.25	7.25	3	1.5	8.25	2.75	8.75	9.5	12.75	5.25	1	14.75	3.5	10.75
4.3	7.25	7	2.75	2.25	8	3	9.25	9.25	10.75	5.75	1	14	4.25	11
4.31	8.25	5.25	3	2	7.75	1.5	10	9.5	10	5.75	1.25	13.25	3.75	9.75
4.32	6.5	5.5	2.5	2.25	7	3.25	10	9.25	11.25	5	1	13.25	3.75	11.25
4.33	7.5	6.5	2.75	1.75	7.25	2.25	10.25	9.5	11.5	6.5	1.25	13	3.75	12.25
4.34	6.75	5.75	2.5	2	7	3.5	9.5	10	11.25	7.25	1.5	12.5	4.75	13
4.35	7.75	6	3.5	2.5	5	3.25	9.25	9.25	10	5.25	1.5	14.5	3.5	12
4.36	7.5	8.25	2.75	1.5	6.5	3	10	8.25	10.75	5.75	2.5	13.5	3	11.75
4.37	7.5	6.25	3.25	2.5	5.5	2.5	7.5	9.75	8.25	4.75	2.5	13.5	4.25	11.75
4.38	6.75	5.75	3	1.75	5.5	4.5	8.75	9.75	9.5	6.5	2	12.75	3.5	11.75
4.39	7.75	5.25	4.75	1.75	5.5	2.75	9.75	9	10	6	2.5	12.75	4	11.75
4.4	7.5	6.25	3.75	1.75	5	4.75	8.25	9.5	10.25	5.25	2.5	13.5	3.25	12
4.41	7.5	6.5	4.25	1.5	5	5.5	8.25	10.25	10.5	6.5	1.5	14.5	3.25	12.75
4.42	7.25	6	4.25	1	6	4.25	7.75	9	10.5	5.25	2.25	14.75	3	13.5
4.43	8.5	6.75	4	1	6	4	8.75	9.25	10.75	5	2.75	14.25	3.25	12.75
4.44	7	6	4.25	1.25	5.75	3.25	9.25	10	10.5	4.5	2.75	14.5	3.5	12.25
4.45	7.25	6.5	3.5	1.25	6.75	3.5	8.25	10.25	10.5	5	2.25	13.5	3	12.5
4.46	7	6.75	4	2	5.25	3	7.75	9.5	10.25	5.25	1.75	12.75	3.75	13.25
4.47	5.25	6.75	4	0.75	7.25	3.75	8.5	9.75	12	4.75	2	13	3.5	13
4.48	5.5	6.25	2.75	1.75	6.75	3.75	9	10.5	11	5	2	13.75	3.25	14.75
4.49	6.75	5.75	3	1.75	6.5	3	8	10.25	11.25	6	2	13.25	3.25	14.75
4.5	7.5	7	2.75	1.25	7.5	2.75	8	9.5	11.5	5.75	1.75	12.5	4.75	13
4.51	8.75	6.25	2.5	2	8.75	2.25	7.5	9.5	11.75	6.25	1	13.75	4.25	12
4.52	7.5	6.25	4.25	1.5	8.75	2.75	7.25	8.5	12.5	6.25	1.75	14.25	2.75	12
4.53	8.25	4.75	3.75	2	7.5	2.5	7.25	10	10.5	6.25	1.5	14	4.25	14
4.54	7.75	6.75	3.25	1.25	7.5	2.75	7	9.75	10.5	5.25	0.75	14	4.75	13.5
4.55	8	6.5	3.75	1	6.75	1.75	7	8	12.25	6.25	1.75	14	5.25	14
4.56	9.5	5.25	4.25	0.75	6.25	2.25	7	7.25	12.5	4.75	1.25	14	4.75	13.25
4.57	6.5	7.25	3.5	1.5	7.5	2.25	7.25	9	9.75	6.25	1.5	14.25	3.75	14
4.58	7.75	8	4	1.75	6.5	2	7.5	8.5	11	4	1.75	15.25	4	12.5
4.59	6.5	7.25	4	1	6	2.25	6.75	8.25	9.75	5	1.75	15.25	3.75	12.5
4.6	7.75	7.5	4.25	1	6.25	2.5	7.25	7	10.75	5.25	1.5	14.25	4.5	13.5
4.61	6.75	6.25	4.75	0.5	6	2	9	9.25	11	4.75	1.5	14	4.25	12.25
4.62	7.5	8	5.5	0.5	6.75	2.5	9	9.25	12.25	4.5	1.5	13	2.75	11.25
4.63	6.75	7	3.75	0.75	7.75	1.75	8.5	10	10	7	1.5	13.75	3.75	12
4.64	8	8	4.25	0.75	7.25	1.25	8.25	10.75	10.25	5	1.25	14.5	3	13.25
4.65	7.5	8	3.5	0.75	8	1.5	9.25	9.25	10.5	5.5	2	15.25	4	12.5
4.66	8.25	7	3.75	0.75	9	1.25	9.25	8.75	10	4.5	1.75	15	2.75	11.75
4.67	8.5	6.25	3.25	0.5	8	2	9	7.5	10.75	4.75	1.5	13.25	2.75	11
4.68	9	6.75	3.25	1.5	8	2.5	8.75	9.5	9	5.5	2.25	14.5	3.75	12.75
4.69	7.5	7.25	3.75	0.5	8.25	1.5	10	10.5	10.25	5	2.25	14	2.5	13.25
4.7	9	6.75	3.5	0.75	7	3	10	9.75	10	5	2	14.75	4	12.75
4.71	8.75	7.5	2.5	0.5	7	3.25	10.5	10.75	10.25	5	1.25	13.75	4.25	12.25
4.72	8.75	6.5	4.75	0.25	6.75	2.25	10	9.25	9	5.75	1.5	15	3.75	12.75
4.73	8.25	7.75	2.5	1	6.25	2.25	9.25	10	8.5	5.25	2	15.25	3	14
4.74	10.25	6.5	2.75	0.75	7	2.25	9	9.5	10.25	6	2	14	3	13
4.75	8.5	5.5	4	1	7.5	2.75	10.75	9.5	11.25	4.25	1.5	14.75	3.75	14.25
4.76	8	6.75	4.25	0.75	7	1.75	9.5	9.25	9.75	5.25	1.25	14.5	4	14.25
4.77	7.75	7	4.25	0.25	6.5	1.25	9.5	10	8.25	4	1.5	16.5	4	13.5
4.78	9.5	6.5	4.25	0.5	6.5	2	9.25	9.5	10	4.25	1.75	16	3.25	14.5
4.79	8.75	6	4.25	1.5	6.75	2	9.25	10	8.75	5.75	1.75	15.25	3.5	13.5
4.8	10	6	3.75	1.75	6.5	3.25	9	8.75	10.5	5.75	2.75	16	3.25	13.75
4.81	8.5	6.75	4.5	1.75	7	1.75	11	8.5	10.5	4.75	3	14	3.25	12.5
4.82	8.75	5.25	4.5	1.75	6.5	2.5	8.75	9.75	10.25	5.25	2.75	15.75	3	12
4.83	6.75	4	4.25	1.75	6.75	3	8	9	11	4.5	2	14.5	3	12.75
4.84	7.5	6	4.25	1.75	6.25	2.75	7.75	10	10.75	5.25	2.5	15	3.75	14.5
4.85	8.5	7	4.5	1	6.25	3	7.5	10.5	11	4.75	2	15.5	2.25	15.25
4.86	7	6	3.5	1	7	3	7.5	10.5	10.5	5.25	1.75	14	2.25	14
4.87	5.5	6.25	4.5	1.25	6.75	2.75	7.5	9.75	9.5	5	2.5	14.5	2.75	13
4.88	8	6.25	5.25	0.75	6.25	2	8	7.5	9.5	5	2.5	14.75	4.25	14
4.89	8.5	6.75	3	0.25	7.5	1.5	9.25	11	11.75	5.25	2.75	12.5	3.5	14
4.9	6.75	6.5	3.75	1.5	7.5	2.75	8.5	10.5	10.25	4.5	2	13.25	3.75	12.75
4.91	8	5.5	2.75	1.25	7.25	2.75	9.5	10	8	4.5	2.75	13.5	3.5	11.5
4.92	7.25	5.75	3.25	1.25	8	2.5	9.25	9.75	9.5	5.5	3.5	13.5	3.5	12.25
4.93	7	5.5	3.5	1.75	6.75	2.75	8.5	11.75	8.75	3.75	2.5	13.75	2.75	12.75
4.94	8.25	5.75	3.5	1.75	8	3	9.25	10.5	9.5	4.5	2.5	14.25	3	11.75
4.95	7.25	4.75	3.75	1.75	8	3	8.25	10	10.25	4.5	3	13.75	4.5	13.25
4.96	8.75	6	4.5	1.25	7	2.5	8.75	9	11	2.25	2.75	15	3	12
4.97	9	5.25	2.75	0.75	8.75	3.25	10.25	9	11.25	3.25	2.75	14.5	3.5	13.25
4.98	7.75	4.75	3.25	1.25	8.75	3.5	9	10	10.75	4	2.25	13.25	4	12.5
4.99	7	5.25	3.75	1.25	8.25	2.75	8.75	11.25	10	3	2.75	13.5	2.75	12.75
5	7.5	5.5	3.75	0.75	8	3.5	9.5	11	11	3.75	2.5	12.25	3	12.5
5.01	8.25	5.25	3.25	0.5	8	3.75	8.75	11	10.75	3.25	3	13	3.75	12.75
5.02	7.25	6	4	1	8.5	3.75	8.5	10.75	10.5	4	2.5	12.5	5	13
5.03	7	6.5	3.5	0.75	7	4	8	11	9.75	4.25	4.25	13.25	4.25	13.25
5.04	6.25	6	3.75	0.5	8.5	3	9.5	7.5	10.75	3.25	3	14.25	4.5	12.5
5.05	6.5	5.25	2.5	0.75	9.5	2.75	10.75	8.5	11.75	4	3	14	3.25	14
5.06	6.75	5	2.5	1	8.75	3	10.25	9.5	12.75	4	2.5	13.75	3.75	12
5.07	6.5	5.5	3	0.5	8.75	4.25	9.25	10.25	11.25	4.25	3	12.25	4	13.5
5.08	7.75	5.75	2.5	1.25	8.75	4	10	10	11.25	3.75	2.75	14.75	5	11.75
5.09	7.75	5.75	3.25	0.25	8.5	2.75	10.5	10.5	12.25	5.25	2.75	13.75	4	11.5
5.1	7.75	5.25	4	0.25	7.25	2.75	9.75	9.5	9.75	3.25	3	13.25	4.25	12.25
5.11	9.25	5.75	3.75	0	9.25	2.25	9.25	10.75	11.25	2.75	3.5	14	3.75	12.5
5.12	7	5.75	3.75	1.5	7.5	3.25	9	12	11.25	3.75	2.75	13.25	4.5	11
5.13	8.75	5	4	0.75	8.25	2.75	10	9.25	10.75	4	2	13	4	11
5.14	8.75	4.75	3.75	1	9.25	2.75	9	9.5	10.75	3.5	3.25	14	4.25	12.75
5.15	8.25	7.5	2.75	0.25	8.5	3.25	10	9	9	4	2.5	14.5	5	12
5.16	6.5	6	4.5	0.5	8.25	3	9.25	9.25	9.25	4	2.75	14	4.25	11
5.17	8.25	6.25	3.75	0.75	7.75	2.75	9.5	11.5	9.5	2.75	2.75	14	3.5	12.25
5.18	7.75	6	3.25	0.5	7.5	2.5	8.75	9.5	9	3.5	2.5	13.75	4.5	13
5.19	8.25	5.25	3.75	0.5	8.5	3.25	10	12	10.25	5	2.25	13.25	4.25	11.75
5.2	9	5.75	3.75	1	7.25	4.75	8.5	10.25	11.25	2.75	1.75	14.25	4	13
5.21	6.5	6.5	3.75	0.75	7.25	3.75	8.5	8.75	11	3	2	13.75	5	11.75
5.22	10	5.5	2.5	0.75	6.5	3.5	8.75	8.75	11	3.25	1.75	14.5	6.5	11.75
5.23	7	5.75	3.5	1	7.75	3	9	9.25	11.25	4.75	2.25	13.5	4.5	13.25
5.24	7.5	5.25	2.75	0.75	8	2	9.75	9.75	10.75	5	2.25	15	3.5	14
5.25	9	5.25	3.75	0.25	7.5	2	8.75	8.5	11.75	4.75	1.5	15.25	4.5	13.25
5.26	8.5	5.75	3.75	0	8	2.5	10.75	7	12	4.75	1.75	13.75	4	14.25
5.27	8.5	5.5	3.5	0.25	8.25	2.75	8.25	8	10.75	4	1.5	16.5	4.25	13.5
5.28	9.5	5.25	3.5	1.25	8	1.5	9.5	9.25	11.25	3.75	1	15	4.25	13.5
5.29	8.25	4.75	3.25	1.25	7.5	1.5	9.75	9.75	11.75	3.5	1.25	14.25	5.5	14.5
5.3	9	6.5	3.25	0.75	7.5	2.5	9.25	7.75	9.5	3.5	1.75	15.75	3.5	13.5
5.31	8.75	5.5	4.25	1.5	8	2.25	9	7.75	11.5	4.25	1.75	14.5	4	13
5.32	7.5	4.5	3	0.75	8.5	3.25	9.5	10.5	10.25	3.75	2	14.5	5.25	13
5.33	7.5	6.25	3.75	1.25	8.75	2.25	10.5	9.75	10.75	3.5	2	14.25	4	13.25
5.34	7.25	5.25	3.5	0.75	8	2.5	9.25	10.75	11.25	4	1.75	14.75	4.5	13.5
5.35	7.5	6.75	2.25	1.5	7.5	2.5	10.25	10	10.25	4	1.5	15.25	3.25	13.5
5.36	9	5	2.25	1.25	8.25	3	11	10	11.75	3.25	1.75	15.25	3.75	13
5.37	8.5	6	2.25	1.75	8.25	2	9.5	10.5	11.25	4.25	1.75	14.5	3	12.25
5.38	8.75	5.75	2	0.75	8	1.25	10.25	9	10.25	3.5	2	14.5	3.5	13.25
5.39	8	5.5	3.5	1.25	7.5	2.5	10.25	10	12	4	1.5	15.25	2.75	11.25
5.4	9.5	7.25	3.25	1.5	7.25	2.25	10.25	10	10.25	4	1.5	14.5	3.25	13.5
5.41	9.75	6	2	1.25	7.75	2	8.75	9.75	9.75	4	1.5	15.5	2.25	13.5
5.42	8.75	5.25	3.5	1	7.25	2.75	8.75	12.25	12	3	1.5	15.75	3	13
5.43	8.5	6	3.25	0.75	7	2.75	9.25	10.75	11.75	4.25	1.75	14	2.5	13.5
5.44	9.75	7	1.75	1	6.5	3.25	9	11	10.75	4	2.25	14	2.5	13.25
5.45	9.5	6.25	2.25	1	5.5	2.75	7.75	10	10.5	4.5	1.75	15	4	11.75
5.46	9.25	6.25	2.75	1	6.5	2.75	8.25	10	11.5	3.75	1.75	14	3	12.25
5.47	12.25	5.25	3	1.25	6	1.25	8.25	11.25	10.75	4	1.5	13.75	3.75	11.5
5.48	11.5	6.5	2.75	1	6.25	1.75	8.75	10.75	11.5	4	1.5	12.5	3.75	13.25
5.49	9	7	2.25	0.5	7	2.5	7.5	9.75	10.75	2.75	1.75	13.25	4.25	13.5
5.5	10.5	5.5	4.25	0.5	6.75	3.5	7.75	10.25	11.75	4	2	13.25	3.25	11.75
5.51	10.75	6.25	3.25	1	7.25	2	7.75	10	10	4.25	1.75	13	4.5	11.75
5.52	11.25	5.5	1.5	0.25	7.25	1.75	7.5	10.25	10.75	4.5	2.25	12	4.25	12.75
5.53	11	6.5	2.25	1.25	7.5	2.25	8.25	9.75	12.25	4.5	3.25	11	2.75	13
5.54	8.5	6.25	2.25	1	7	1.75	8.25	11.25	11	5.5	2.25	12	2.75	12.25
5.55	12	5.75	2.75	1	6.75	1.5	9.5	10	9.25	5.75	2.5	12.5	4.5	11.25
5.56	10.25	6.25	3.25	1.5	7.5	0.5	9.25	9.75	11	5.25	2.25	12	4.75	12.5
5.57	11.75	5	3.75	1.25	7.75	1	9.25	8.75	11.75	4.75	2	11.75	4.25	12.25
5.58	8.75	5.5	3.75	1.25	7.25	0.75	9.75	10	10.75	4.75	2	13.25	3.5	12.75
5.59	11.25	4.5	3.5	2.5	8.5	1.75	8.75	11	9.5	3.25	2	12.25	3.5	12.25
5.6	10	4.75	3.5	1.5	7.25	1.5	8.25	12	10.25	3	1.75	11.75	4.25	12.75
5.61	9.25	6	4	1.25	8	1.75	9	11.25	9.5	4.5	1.5	12.5	4.25	13
5.62	9	6.25	4.5	1.5	8	1.5	7.75	12.25	11.5	3.75	2	12.75	3	14
5.63	8.75	5	4.5	1.25	8.75	2	7.75	11.5	9	4.25	1.5	11.25	4	13.25
5.64	9.5	4.75	5	0.5	7.5	2.5	9.25	11	10	4.25	1.75	12.25	2.75	13.25
5.65	9	5.25	4.75	1.5	7.5	2.5	9.5	11.75	10.25	4.75	1.5	11.75	3.5	12
5.66	9.75	4.75	4.25	0.5	7.75	2.75	8.75	12	10.5	3.75	1	11.5	4	13.5
5.67	8.5	5.5	4.75	0.5	6.75	2.75	8.25	10	10	4.5	3	12	1.75	12.5
5.68	7.25	5.25	4.25	1.5	8	2.25	7.25	11.25	9.75	5.75	1.75	11	4	13.5
5.69	9.25	4.75	4.5	0.75	8.5	2.5	8.75	10	11.25	5.25	2.5	12	2.5	13.25
5.7	10.25	4	4.5	0.5	7.5	2.5	9.5	9.5	10.5	4.25	2	11.25	4	12
5.71	8	4	5.25	0.75	7.25	2	10.25	10.25	10.25	2.75	3.25	12.5	4.25	12
5.72	9.75	3.75	5.25	1.5	7.5	2.75	9	10.25	10.5	3.25	3.25	11.25	2.5	11.5
5.73	9.75	4.5	5.5	1.25	7.5	1.75	8.75	9.75	11.25	4	3	12.5	3.25	11.75
5.74	9.75	4.5	4.75	1.25	9.25	2.25	8.75	10	11.25	4.75	2.5	12.25	3.25	12.75
5.75	10.75	3.75	5.5	0.75	8.5	2.25	8.5	9.75	11.75	5	3	12.5	2.5	12.5
5.76	9.25	4.25	5	0.75	8.75	2	9.25	9.5	12.5	4.75	3.25	11	3	12.25
5.77	8.75	4.25	3.75	1	8.5	2.75	10.5	10.25	12.75	4.75	2	10.75	4	12.75
5.78	9.75	3.5	4.75	1.5	7.5	2	11	9.5	11.5	5.5	2.5	11	3.5	13
5.79	9	4	4.25	0.75	8.25	2	10	9.75	12.25	4.75	2	10.5	4	12.75
5.8	9.75	3.5	3.5	1	7	3.75	10.5	10.75	10.25	4.25	2.25	11.75	3.75	12.25
5.81	9.75	3.25	4.75	0.5	7.75	3	10.5	8.25	12	3.75	2	10.75	3.75	11.75
5.82	9.25	4.25	3.25	0.75	6.5	2	11	9.25	12	4.25	3.25	11.25	4.25	12
5.83	9.25	5	3.25	1.5	8.25	3	10.25	9.75	11.75	4.5	2.75	11	5	12
5.84	8.25	5.75	3.5	1	8.5	3	10.25	9.25	13.25	4.25	3.25	10.25	2.75	12.75
5.85	9.25	5.75	4.5	0.75	8	2.25	11.5	9.75	12.75	3.5	3	11.75	3.75	13.5
5.86	7.75	6	4.75	1	8	2	10.75	9	13.25	4	2.5	11	3.25	13.75
5.87	7.75	4.75	4.25	0.75	7.75	2.5	12.5	10.25	11.75	4.5	2.75	10.5	3.75	11.75
5.88	9.25	5.75	4.75	1	7.75	2.25	11.5	10.25	12.75	5.25	2.25	9.5	4.5	13.5
5.89	8.25	3.5	4.5	1.5	7.25	2.25	10.75	10.25	11.25	3.25	2	11	4.25	13
5.9	8.75	5.5	4.25	1.25	6.75	2.5	10.5	10.25	12.25	4.75	2	9.5	4.25	12.75
5.91	8.75	6	4	1.25	6.75	3	9.5	7.75	12.25	5.5	2	10.75	4.5	11.5
5.92	8.25	6.25	4.25	0.75	6.75	2.75	10.75	8	13.25	5.5	1.5	10	4.75	12.25
5.93	7	7.5	3.5	0.25	6.75	1.75	9.5	8.5	12.75	5.5	2.5	11.5	3.75	12.75
5.94	6.5	6.5	2.75	0.5	8.5	2	9.25	7.5	12.5	5.75	2.5	11.75	4	13.25
5.95	7.5	5	4	0.5	8	2.5	9	8.25	13.25	6	2.5	11.25	3.5	13.5
5.96	6.75	6.5	4.5	0.5	9.25	2	9.5	7.75	12.75	5	2	11.25	4	12.5
5.97	6.5	6.25	3.25	0.5	8.5	3.5	10.75	7.75	13	6.5	2	12.5	3.25	12.5
5.98	5.75	5.5	4	1	10	2.25	8.5	8.5	12.25	5.75	2.25	12	3.25	12.25
5.99	7.75	6.25	3.25	1.25	9	2.5	9.75	8.75	13.5	6.25	2	12.25	3.5	13
6	6.75	5.5	3.25	1.5	9.25	3.75	9	10	11.5	5.5	1.75	11.75	4	14.5
6.01	7	6	2.5	1	9.25	3.25	10.5	8.75	11.75	6.25	1.25	11.75	3.25	14.5
6.02	6.25	7	2.25	0.75	10	3	9	9.75	9.75	5.75	2.25	12.5	4	14
6.03	6.5	7	3.25	0.75	8.5	1.75	8.5	8	11.25	6.75	2.5	12.25	2.5	13.5
6.04	6.75	7.5	3.75	1	9	2.5	8.75	6.75	12.5	4.75	2.75	12	3	12.75
6.05	5.75	6	3.25	1.25	8.5	3	9.5	6.5	14.25	4.75	3	11.75	3.25	13.25
6.06	7	7	3	0.75	9.75	2.75	9.75	6.75	14.5	4.25	2.25	11.25	2.75	12
6.07	6	6.25	3.75	1	8.5	3.25	10.5	7.25	14.75	4.75	3	12.75	3.75	13.5
6.08	5.5	6.25	4	1	8	3.25	9.25	5.75	14.5	5.75	2	13	4	12.75
6.09	6.5	6.5	3	1.75	9	2.75	9	6.5	13.5	5.25	1.5	12.25	4	12.75
6.1	8	6	2	1.5	9	2.25	9.25	6.25	12.25	5	2.75	12.75	3.75	11.25
6.11	7.75	5.5	2	1	8.75	2.5	9	7.5	14.25	5.75	2.75	12.5	3.75	13
6.12	7.75	5.25	2.75	0.75	9.75	3	9.75	7.75	13.25	6.5	2	12.75	3	12.75
6.13	9.5	6.5	2.5	0.25	9	3.25	10	6.5	12.75	6.5	2.5	13.25	3	13
6.14	8	7	3	1	8.25	3.5	9.25	7	12	5.5	1.5	12.75	2.5	13
6.15	5.5	6	3	0.25	8.5	2.75	8.75	8.5	12.75	6.25	2.75	12.5	3.25	13.25
6.16	6.5	5.75	3.5	0.5	8.75	3	8.75	7.75	11.5	5.5	2.25	13	4.25	12.25
6.17	7.25	5	4	0.5	8.25	3.5	9	8.25	11.25	6.25	1.75	13.5	3.5	11.25
6.18	8.5	4.5	3.5	0.75	8.5	3	8	8.25	10.75	7	2.25	13.25	4	11
6.19	7.75	4.75	4.5	0.5	9	3.75	9.75	8	11.75	5.5	2.5	12	4	11
6.2	7.25	4.25	3.5	0.5	6.25	3.5	9.5	5.75	12	6	2.25	11	5.25	12.75
6.21	8.75	4.5	3.75	0.25	8	3.25	8.5	7.75	12.5	5.5	1.75	12.5	5	13.25
6.22	8.25	4.5	2.75	1	8	3	10	8.25	11.25	5	2	13	3.75	13.25
6.23	5.5	5.5	5	1.25	8.5	2	8.75	9	11.75	6.25	1.5	13.5	3.5	11.75
6.24	7.25	5.75	4.25	0.75	8.25	3.25	9.75	8.25	10	5.25	2	12.75	3.75	11.75
6.25	7	6.25	4.5	1.5	7.75	3	8.75	8	10.5	5.75	2	14	3.75	12
6.26	8.25	6	4.25	1.25	8.5	2.75	8.25	7.75	10.5	6.5	2	14	3.75	12
6.27	8.5	6.25	3.75	1	9.75	2.75	8	8.5	10.25	5.5	1.75	13.75	4	12.25
6.28	9.25	5	5.5	0.5	8.5	2.25	9.5	9.25	12	6.25	2	13.5	3.25	12.25
6.29	8.25	5	5.25	1.25	8.75	2.5	9.25	8.25	12.5	6.25	2	13.25	3.5	13.5
6.3	8.5	4.75	4.25	1	7.5	2.5	9	8.25	11.5	6.25	2.5	13.5	3.5	12.75
6.31	5	6.75	5	1	7.5	2.5	9.25	9.25	13.25	4.25	2.75	14	3	13.25
6.32	7	5.5	4.5	1	7	2.75	10.5	9.75	12	3.75	2.5	13.5	2.75	11
6.33	8.25	6	3.5	1.25	9.25	2.5	9.25	10	11.5	4.5	1.25	12.75	2.75	12
6.34	8	5.5	3	1.5	7.75	2.5	8.75	9	11.5	4.5	2	12.75	4	11
6.35	7.75	6.25	3	1	7	2.25	9.75	9.75	12.5	4.75	2.25	12.75	3	11
6.36	9.25	6	3	1	7	1	8.75	8.75	12.25	5	2	12.75	3.5	11.75
6.37	9	6.25	3	1.75	8.25	1.25	8.75	6.75	13	4.75	1.5	13	3.25	13
6.38	9	5.5	2.75	1.25	8	2.25	10	7.75	11.25	6.75	1.5	12.25	4	11
6.39	9.5	4.75	3.75	1.5	8.5	3.5	10	7.25	10.75	5.75	2	13.75	3.5	10
6.4	7.75	4	3.5	1.5	9	3.5	8.75	7	12	5.75	1.75	13.25	3.75	12.25
6.41	7.5	6.25	3.75	1.75	9.5	2.75	10.25	9.5	10.75	5.75	2.25	12.75	4	10.5
6.42	8.25	6.75	4.25	1.25	8	2	10	8	13.25	4.75	1.25	12.75	3	12
6.43	9	5.25	4.5	1.5	7.25	2.5	8.75	8	11.75	5.5	0.75	13.75	3.5	11.5
6.44	9	6.75	3.5	1	8	3	9.5	8.25	12.5	5.25	1.5	14.25	2.75	10.25
6.45	7.5	5.75	3.25	1	7.75	2.75	9.5	9.25	11.75	5.75	2	14	3	11.25
6.46	7.75	6.5	2.5	1.25	8.5	3.5	9.25	9	12.25	4.75	1.25	13.75	2.25	12
6.47	8.25	6.75	3.25	0.75	7.5	3.25	8.5	9.75	11.5	5.25	1	13.75	2.75	11.25
6.48	8.75	6.5	3.75	1	7	2.5	9	8.75	11.75	5.75	1.25	13.75	3	12
6.49	8.25	6	3.25	0.75	7.75	2	9.25	9.75	9.75	5	1.25	14.75	2.75	12.25
6.5	9.25	6	2.25	0.75	6.25	1.25	9.25	9.5	10.25	5.75	1.25	14.5	3.5	11
6.51	10.25	5.5	3	0.25	7.25	3.25	9.5	9	11.25	5	1.5	15	3.5	12.25
6.52	8.5	5	3	0.5	8.5	3	9.25	7.75	12.75	5.75	1	14.75	2.5	12
6.53	7.75	6.75	3	1.5	7.25	3	7	10.25	11.25	5.75	1.5	14.25	2	13
6.54	9.5	7.75	2.5	1.25	8.5	2	8	9.5	12.25	4.5	1.5	13.75	2.25	12
6.55	10.25	5.75	2.25	0.75	6.75	2.25	7.75	8	12.25	5.75	1.75	14	3.5	11.5
6.56	10.25	6	3.75	0.75	9	2	7.75	7.5	13	5.5	1.75	13.25	3.25	11.75
6.57	9.75	6.5	4.25	0.75	8.25	2.25	8	8	11.5	5.75	1.5	13.5	3.25	13
6.58	8	6.25	3.25	0.75	9.25	2.5	8.5	8	12	6	2	13	3	12
6.59	8	4.75	4	0.75	9.75	3.5	8.25	9.25	11.5	5.25	2.75	12.75	3.5	12.5
6.6	8.75	4.25	3.25	0.75	9	2	7.5	7	12.5	5.75	2.25	13.75	3.75	12.5
6.61	7.75	6.25	3.25	0.75	8.5	2.5	8	7.75	11.25	6	2	12.75	3.75	12.25
6.62	9.5	6.5	3.75	1	9.25	2	7.25	7	11.25	5.5	3	13.75	4.25	14.75
6.63	8.25	6	3.75	1	8.75	3	6.75	7.25	11	5.5	2	13.25	3.75	13.5
6.64	8.75	5.5	2.75	0.75	7.5	2.75	7.75	9	11.5	5.25	2.75	12.75	3.5	12.75
6.65	8	6.75	4.5	1	6.5	2.75	7.5	9.25	10.5	6	2	13	3	13
6.66	7.5	6.5	4.75	1.5	7	2.25	7	9.5	10.75	5.5	2	14	3.5	14.25
6.67	6.75	6.5	4.5	1.5	7.25	3.25	7	9	11	5.5	1.25	13.75	3	13.75
6.68	9.25	6	3.75	0.75	7.75	3.25	7.5	9	11.5	6.25	2	13.5	3.25	13.25
6.69	8.25	7	3.5	0.75	7.5	2	7.75	8.25	11	5	3	13.75	2.75	11.75
6.7	8.25	7.25	3.75	1.25	7	2.5	7.5	10.5	9.75	5.5	3	14	3	12
6.71	9.25	7.5	2.75	0.5	7.5	2.75	8.5	9.75	10.25	5.25	3.5	13.5	2.5	12.25
6.72	7	7.75	4.5	0.75	8	3	7.5	8.75	11	6	3.25	12.75	3	12.75
6.73	8	6.5	3.25	0.75	7	4	8	9.25	9.25	5	3	12.75	3.25	12.75
6.74	7.25	6.5	2.5	1.25	7	5.25	8.5	9.25	11.5	5	2.25	13.25	3	12.75
6.75	8.5	6.75	2.75	1	6.75	3.5	8.75	9.25	9.5	5.5	2.25	13.25	3.25	13.25
6.76	8	5	3.25	0.5	8	3.25	8.5	8.75	10	5.75	1.75	13.75	4	13.5
6.77	6.75	6	3.5	1	7.5	4.25	8.5	9	11	5	1.5	12.75	4.5	12
6.78	8.25	6	3.75	0.5	7.75	4.25	8.75	7.75	10	4.75	1.75	14.5	5.25	11.75
6.79	7.5	5.5	4	0.75	7.25	3.75	9	7.75	12	5.5	1.25	14	4.5	10.75
6.8	8.75	5.75	3.75	1	5.5	3	7	7.25	10.5	5.5	2.5	12	4.5	12.5
6.81	8.75	5.25	3	1.75	6.75	2.75	7.75	9.25	11.5	5	2.5	13.75	4.5	12
6.82	7.5	7.25	3.5	1.75	8.5	2.5	8	9	11.5	5	2.75	14	2.75	12
6.83	7.25	5.5	2.5	1.5	7.75	4.5	8.75	7.75	11	5	1.75	12.75	5	11.25
6.84	5.5	5.5	4	2	8.25	3.5	9.5	6.5	12.5	6	2.25	13.75	3.25	13
6.85	7	5.25	3.75	1.5	7.75	2.75	8.5	8.5	11.75	5.5	2.25	15.25	4	12.75
6.86	7.75	5.75	3.5	2	7	3.25	8.5	7.5	11.5	5	2	14.75	3.75	12.25
6.87	6.75	6	3	1.25	7.5	3.25	7.25	8.75	11.5	6.5	2.25	15.25	2.75	11.75
6.88	8	4.5	3	1.25	6.75	4	7.75	9	11	5.75	2	15.75	3.5	12.25
6.89	7.25	5.5	2.25	2.25	8	3.75	7.5	7.5	11.75	6.75	2	14	3	12.25
6.9	8	6.25	2	1.5	7.5	3.75	8.5	8	11.75	6.75	2	14	2.5	11
6.91	8.75	4.5	2.25	1	7.5	3.5	7.5	9.5	10.75	7	1.5	15.5	3.25	12.25
6.92	7.25	4.75	3.25	1.25	8.25	5.75	8.75	6.5	11.25	7	2	15.5	3.25	11.75
6.93	5.75	7.25	2.5	0.5	8.5	5	8.5	8	13.25	5.75	1.25	15	3.25	11.5
6.94	8.5	5.75	3.25	1	7	4	8	7.75	11.75	6.75	1.75	14.75	2.25	11.5
6.95	7.75	5.5	3.25	2	7	2.5	9.5	8.25	11.5	6.25	2.25	15.75	2.75	9.75
6.96	9	3.5	3.5	2	7.5	5	9	7.5	11.5	5.25	2.25	15	3	12.25
6.97	9	4.75	3	1.5	7	3.25	8.5	7.5	11.75	6.5	2	15	2.5	11.75
6.98	8.75	4.5	2	1.25	8	3.5	10.5	6.25	11.5	6.5	2.25	15	4	12.25
6.99	8.25	4	3.25	1.25	7.25	3.75	8.75	8	11.75	6	2.25	12.5	4	12.75
7	9.25	6	3	1.75	7	3.25	9	8.25	11.75	5	1.75	14.75	3.25	13.25
7.01	6.75	4.25	2.5	1.25	8.5	4	7.25	9	11.5	5.5	1.5	13.75	3.5	13.25
7.02	6.75	3.75	4.5	1.25	6.75	3.25	9	7.75	11	4.75	2.25	13.75	4	13.25
7.03	7.75	4.5	3.75	1.5	8	4.25	9.25	9	10	5.75	1.75	13.75	5	12.5
7.04	8.5	3.75	3	1.5	7.75	3.75	10.5	9.75	11.75	4.75	2.25	12.5	4.75	11.75
7.05	7.5	6.25	2.5	1.5	8	2.75	8.25	9	11.75	5.5	1.75	12	4.75	12.25
7.06	8.5	5.25	2.5	0.75	7	3.5	9	8.5	11.5	5.25	2.25	13	3.25	12
7.07	7.25	5.75	3	1	7.75	4	9.75	10.25	10.75	4.5	1.75	13.5	2.75	11.75
7.08	7	4.75	2.25	1	8	3.75	9.5	10.25	12	5.25	1.5	13.5	4.25	11.75
7.09	7	6	4	0.5	8.5	4.75	9	11	9.75	6	1.75	14.5	4.25	11.5
7.1	6.5	5	3	1.25	7.75	3.5	9.5	9	10.75	4.75	1.5	14.75	2.5	13
7.11	7	7.25	4.5	1	8	4	9.25	8.5	11.25	4.75	1.25	14.75	3.25	12.75
7.12	7.75	6.5	3.25	1	7.75	3	8.5	10.25	12	4.75	1	14.75	3.25	12.25
7.13	7.5	5.25	3.25	1.5	7.5	4.25	9	10	11.5	5.25	1.75	14.75	3.25	11.25
7.14	6.75	5.25	3	1.25	9	4	8.75	8.25	11.25	6.25	2	15.25	3.5	10.75
7.15	6.75	4.75	4	2.5	8	2.75	8.25	11	10.75	5	1.5	14.75	3.5	10.25
7.16	6.75	5.5	4	1.75	9.5	3	8.5	10	10.75	5.25	1.5	15.25	3.5	10.75
7.17	8.75	5.25	4.75	1	8.25	2	8.25	8.25	9.5	6.75	1.75	14.5	3	11.75
7.18	6.25	5.25	4	1	8.5	1.75	8	8	10.5	5.5	1.5	14	3.5	10.5
7.19	7.5	5.75	3	1.75	7.5	2.75	8	9.75	10.5	5.75	1.5	14.5	3.5	12.25
7.2	6.25	6.75	4.5	1.5	7.25	3	8.5	8.75	10.5	6	1.5	13.75	3	11.5
7.21	6.5	5.75	4	1.25	8	3	8.25	8.5	10.75	4.75	1	15	3.25	12
7.22	7	7.25	4	1.75	7.5	2.75	9.5	10.5	11.25	4.75	1	13.5	5	12.5
7.23	5.5	8	4.25	0.5	8	3	9.25	10	10.75	4.75	1.75	13.75	3	11.75
7.24	5.5	8.5	4	1	8.75	3.25	9	8.5	11.25	4	1.25	13	5.5	12.5
7.25	5.75	6	3	0.75	8.25	3.25	8.5	9	12.25	5.5	1	13.25	4	13.25
7.26	6.5	7	4.25	0.75	7.5	3.25	9	8.75	12.5	5.25	1.5	12.75	3.5	12.75
7.27	5.25	6.75	3.5	1	7.75	3.75	7.5	8.5	11	5.5	1.75	12.75	4.25	12.75
7.28	6.25	7	4	1	7.75	4	9	8	11.5	5.25	2	12.75	3.5	12.5
7.29	6.5	6	4.75	0.75	8.5	3	9	9.25	11.75	5	1.75	14.75	3	13
7.3	5.25	7.75	4	1	8.5	4.5	9.5	8.5	11.25	6	1.75	13.75	3.25	13.25
7.31	6.5	6.5	4.25	1.25	8	3.5	9	8	11.5	6.75	2	14.25	3.75	13
7.32	5.75	4.75	4.5	1.5	9	4.5	8.75	7.5	11.25	4.25	2	13.5	3.5	12.25
7.33	6.25	5.75	4.5	1.5	7.5	3.25	7.75	9.25	11.25	5.75	1.75	13.75	3.25	13.25
7.34	6	7.25	4	1.75	7.25	3	8.5	7	11	4.75	1.75	14.25	4.25	12
7.35	7.5	6.25	4	1.5	7	3	7.75	9.75	11.25	4.75	1.75	12.5	3.5	13.5
7.36	7.25	7.5	3.25	1.25	7.25	3.25	7.5	8.25	12	6	1.75	14.25	4	14
7.37	7.25	6.25	2.75	0.75	7.5	3	8	8	11.75	5.75	1.25	13.75	4	12.5
7.38	7.75	8.25	3.75	1	7.25	4	7.75	8.75	11.75	6.5	1.5	13.5	2.5	14.75
7.39	6.5	7.25	3.25	0.5	8.25	3.25	7.25	11	11	5	1.5	13.25	1.75	14.25
7.4	8.25	6.75	4.5	0.5	7.25	2.25	8.25	9.5	10.75	5.5	1.5	13	4.25	13.75
7.41	7	6.75	3.5	0.75	8	3.25	9.5	8.5	10	5.25	2	12.75	3	14.25
7.42	7.25	5.5	2.5	0.75	8.75	2	9	10	11.5	4	2.25	12.5	3.25	14
7.43	7.5	6	4.25	0.5	8.75	2	9	9	11.5	4.5	2.75	11.75	2.5	13.25
7.44	7.75	6.75	3.5	1	8.25	3.75	9.75	8.25	10.75	4.75	2.5	13.5	4.5	14.5
7.45	6.75	7	3	2	8.75	4	10.25	9.25	11.25	5	2.5	13.5	4.5	14.25
7.46	6.75	6.75	3	1	7.75	3	8.75	6.75	11.75	4.75	2	11.25	4.25	14.75
7.47	7.75	6	3.25	1	8.75	3.25	10	9.25	11.5	4.5	2.5	10.75	4.5	15
7.48	6.75	6.75	3	1.5	8.5	3	9.75	8.5	11.75	4.75	2.5	11.25	4.25	14.5
7.49	7	4.75	3.75	1.25	8.75	2.5	9.25	8	12.25	4.5	2	11.5	3.75	14.75
7.5	9.5	5.75	4.5	1	7.5	2.5	9	7.75	11.75	4.75	2	11.5	4	13.25
7.51	8.25	5.5	3	1.5	8.25	3.25	8.25	9	11.5	4.5	3	10	5	13.75
7.52	9	6.25	2.75	1.5	8.5	4	8.5	9.25	10	4.5	2	12	5.5	13.5
7.53	7.75	5	2.75	2	8.75	3.25	9.25	9.25	10.25	4	1.75	11	4.5	13.5
7.54	7.25	6.25	3.5	1.25	8	3	8.25	11	10.5	4.25	3	12.25	4.5	13.75
7.55	8.5	5.5	3.25	1	8.25	2.75	7.75	11	10.75	4.5	2.25	11.5	4.5	15.25
7.56	8.25	6.5	3.5	2.25	7.75	2.75	7.5	9.5	11.75	3.5	2.25	11.5	4.75	15.5
7.57	6.75	7.25	3.5	1.5	9	2.25	6.5	8.75	10.75	5.5	2.25	11	4	15.25
7.58	6.75	6.5	3.25	2	7.5	3.5	7.25	10	11.5	5.75	2.25	11.5	3.5	15
7.59	9.25	5.25	3.25	2	7.75	3	9.25	9.75	11.5	4.5	2.5	12.25	5.25	14.25
7.6	7.5	5.5	3.25	1.5	8.25	3	8.25	8.5	10.5	5.5	2	12.5	4.75	14.75
7.61	7	5.75	3.75	1.25	8.5	3	9.25	9	10.75	4.5	2	12.25	4.75	14.5
7.62	7.5	6	3.25	1	9.75	2.75	8.75	8.25	10	6.25	1.25	12.5	4.75	13.75
7.63	6.75	5.75	4.5	1.5	9.25	3.5	9.25	10.75	10.5	5.5	2	12.5	4.5	14
7.64	7.5	5	3.75	0.75	8.5	4	9.5	8.75	9.5	4.25	1.5	13.25	5.25	13.75
7.65	7	6.5	3.25	1.25	8	3.5	9.75	9.25	10.5	5.75	1.75	13	4.5	13.75
7.66	7.25	4.75	4.25	1.25	8.75	3.75	9	8.75	10	5.25	1.25	13.5	4.75	13
7.67	5.5	4.75	4	1.75	8.5	4.25	8.5	9.75	10.5	6.5	1.25	13.25	5.25	14.25
7.68	6	5.75	3.25	1.5	7.75	2.75	9.25	8.75	9.75	5.75	1	13.25	5	13.25
7.69	8	5.75	2.5	1.25	8.75	2.75	9.75	10	11	5.75	2.25	11.75	4	13.25
7.7	8	6.75	2.75	1.5	7.5	2.5	9.75	9	12.25	5.5	1.75	11.75	3.75	12
7.71	8	4.75	2.75	1.5	8.5	2.25	10.5	7.75	10.75	5.5	2	12.25	4.25	12
7.72	10.5	5	1.75	1.5	8	2.5	9.75	8.5	12	4.75	1	12.25	4.5	13.5
7.73	8.5	4.5	3.25	1.5	8.5	2.5	10.5	8.25	12.5	5.25	1	12.5	3.5	12.5
7.74	9.25	3.75	3.5	1.75	8.25	2.75	10	8	11.75	5.5	1.5	13.25	3.5	12.75
7.75	9	3.5	3.5	2	8.25	2.75	10.5	7.25	12.5	4.75	1.25	13	3.75	13
7.76	7.75	4	2.75	2.25	9.75	2.75	9.75	6.75	12	4.5	1.75	13.5	3.75	13
7.77	9.75	4.75	3	0.75	8	2.5	12	7.25	11	6.25	1.25	14.25	4	13
7.78	8.75	5.25	2	1.25	9	2.25	10.5	8.25	13.5	5.25	1	13	4.5	11.5
7.79	9.5	5.5	1.75	1.25	8.25	2.75	10	7.25	13.75	4.25	1.75	12.75	4.25	12.75
7.8	8.25	4.5	2.75	1.75	9.25	2.25	11	8	13.5	3.75	2.5	13.25	2.75	11.5
7.81	7.75	5	3	0.75	8.75	3	10.5	8.75	14.25	4.25	2	12.25	3.5	13.5
7.82	7.5	4.25	2.75	1	8	3.5	11.5	10.5	13.75	4.5	2.5	13.5	2.5	11.25
7.83	9	3.5	2.75	1	8.75	3.5	11	8.5	13.25	4	2.5	13	3	12
7.84	9.25	4.5	2.75	1	7.75	3.5	10.25	9.75	12.5	4.25	2.25	13.75	4	11.5
7.85	9.25	6	2	0.75	8	3.5	11.25	9.75	13	4.25	2.75	13.75	2.25	11.5
7.86	8.5	6.25	1.75	0.75	9	3.5	11.5	10.75	12.5	4.25	2.5	12.75	2	12.25
7.87	9.25	5	1.5	1.75	9.75	4.25	9.75	10	13.25	3.5	2.75	12.25	2.5	12
7.88	7	5.5	2.25	1	9.75	3.5	10.5	8.75	13	4.5	2.75	12.75	3	12.5
7.89	6.25	5.5	2.75	1	9	4.25	10.25	8.5	13.5	4.25	3	12.5	2.75	12.25
7.9	7.5	4.75	1.75	1	10	3.5	9.75	8.5	12.5	4	2.5	13.25	3	11.25
7.91	5.5	4.5	3	1.25	9.25	4.5	10.25	10.5	14.25	4.5	1.25	13	2	12.25
7.92	6.5	6.5	2.25	0.5	8.25	2.75	11.25	10.5	12.75	3.75	1.25	13.25	2.75	12.25
7.93	8	5.75	3.25	1	10	3	10	9.25	11.5	3.25	2.25	12.75	3.25	10.75
7.94	7.75	5.75	3.75	0.5	9	3.5	10.5	9.5	13.5	3.25	2	14	4.25	11.75
7.95	6	4.5	3.5	1	9	3.25	10.5	10.25	13.5	3.25	2	12.75	3.5	11.5
7.96	6	4	2.5	0.75	9.25	3.75	11.25	10.25	12	4	1.5	13.5	2.5	11
7.97	5	5	4	1	9.75	2.25	11.25	9.5	12.25	4	1.5	13	2.5	12.5
7.98	7	4.25	4.25	1.25	9.25	3	9.25	9.75	13	3	1.5	14.25	3	12.75
7.99	6	5	3.25	1.75	9.75	3	8.25	10.25	13	3.5	1.25	13.75	4	12.25
8	6.75	5	3.5	1.5	9.75	3.75	9.25	8.75	13.75	3.25	1.75	12.75	3.25	14.25
8.01	7	4.25	4.75	0.75	9.5	4.5	9	9.75	13.5	3	2	13.25	3.75	13.5
8.02	8.5	5	4.25	1.25	8.25	3.25	9.5	8.25	13.25	3.25	1.75	12.5	3.25	13
8.03	6.5	5.5	3.25	1	10	3.5	10	10.75	14	3.75	1.5	12	2.75	13.5
8.04	8	5.5	4.75	1	9.75	2.75	9.5	10.75	11.5	3.25	1.5	12.75	3.75	14.5
8.05	7.75	4	4.5	0.75	9.5	3	8	10	13.75	3	1.75	11	3.5	14.25
8.06	6.75	4.75	3.5	1.5	9.75	4.25	9.25	10.25	13	4	2	11.5	4	12.5
8.07	7.5	4	3.75	1	8	2.75	9	11	12.5	3.25	2.25	11	3.5	13.25
8.08	7.75	4.5	2.75	0.5	9.5	2.25	7	10.5	13.25	3	2	10.75	3.5	12.5
8.09	6.75	3.75	4.25	1.25	8.5	2.25	8.5	8.75	13.5	3.75	1.5	11	3.25	12.5
8.1	8.75	5	4	1.5	8.75	1.5	7.75	11	12	3.75	2.25	13	1.75	13.75
8.11	6.75	5.5	3.25	1	10.75	2.75	9.5	10.75	11	4	2	12.75	3.25	12.75
8.12	7.5	4.5	3.75	1	11	2.25	8.5	11.75	12	3.75	2.25	12.75	3	12.25
8.13	7.5	4.75	3.25	1	11.5	3.5	8.75	9.75	12	5	1.75	12	3	13
8.14	7.25	5	4.5	1	11.25	2.75	9	10	11.75	5	2.5	12.5	4	12.5
8.15	7	4.25	3.5	0.5	10.25	1.75	8.25	10.25	12.75	5.25	2.25	10.75	2.5	12
8.16	8.25	5	3.25	0.75	11.25	3.25	8.5	10.25	11.75	5.75	2.25	11.75	3.5	12
8.17	8.75	4	2.75	0.5	11.25	2	9	10.5	11.5	3.5	2	12.5	3.75	11.25
8.18	6.75	4.25	3.25	0.75	10.25	2	8.75	10.25	10.75	3.25	1.75	13	3.5	11.25
8.19	8.5	4.5	4	0.75	10.25	2.5	9.5	10.5	10.5	3.25	1	13.75	3.5	11.25
8.2	7.75	4.25	4	0.5	8.75	3	10	9	11.5	4.25	1.75	14	2.75	10.5
8.21	7.25	5.5	3	0.5	10	3.75	9.75	9.5	11.5	3.25	1.75	13.5	4	11.5
8.22	6.75	5.5	2.75	1.25	9.5	2.5	10.25	9.75	11.5	3.75	2.5	12.75	3.75	11.25
8.23	7.75	6.25	2.5	0.75	11.5	2.75	11.5	10.25	11.75	3.75	1.75	13.5	3	10
8.24	5.25	5.5	3.25	0.5	9.75	3	10.25	11	11.25	4	1.75	12.75	3.5	9.75
8.25	7	5.5	3	0.25	10.25	2.5	12	10	11.75	6	1.5	12.25	3.5	10.25
8.26	9	4.75	2	0.25	10.25	2.5	11.25	10	11.5	6.25	2.25	12.5	4	10.25
8.27	6.5	5.25	3.25	0	10.25	3	10.5	9	11	4.5	3	12.5	4.5	9.75
8.28	9	4.75	3.25	0.5	9.75	2.75	10.25	9.75	10.75	5	3.25	12.5	3.75	9.25
8.29	8	4.5	3.25	1	9.25	2.75	10	10	10.5	4.75	2.5	12.25	2.75	8.25
8.3	6.5	4.75	2.75	0.75	8.75	3.25	11	12.25	10.75	4.75	2.75	13.25	3.25	10.5
8.31	8.5	6.5	1.5	1	8.5	4.25	9.75	10.25	10.75	5	2.5	13.5	3.5	10.75
8.32	6	4.75	3.25	0.5	10.5	3.75	10.75	11.75	10	4.25	2.75	13.5	3.25	10
8.33	7	5.25	2.75	0.75	8.75	3	11	8.5	9.75	6	2.25	13.25	2.5	10.25
8.34	7.25	5.25	3	0.75	10.25	2.25	10.75	9.25	11.75	5.75	2.5	13	3	10.5
8.35	6.5	5.75	3.75	0.25	11	2.75	11.5	8.75	10.25	6.25	3.25	13.5	2.75	11.75
8.36	7.25	5.5	4.25	1	9.25	3	10.75	8	11.25	5.75	2.5	15	3.25	12
8.37	7.25	5.5	3.25	0.75	10.5	1.75	9.75	8.75	11.75	5.25	1.75	14.5	3.75	10.75
8.38	8.5	5.75	3.5	0.75	9.25	1.75	10	7.25	12	5.25	2.25	14.25	2.5	11.25
8.39	7.25	4.5	3.5	1.25	8.75	3.5	8.75	8	12.5	6	2	13.25	3.5	12.5
8.4	9	6	3.5	1.75	8	2.25	9	7.5	12.75	6.5	2.5	12.5	4	11.5
8.41	9.5	6	3	1.25	8.75	3.5	10	8.25	12	4.75	2.5	13	3.75	10.5
8.42	8.5	5.5	1.75	1	8.5	3.75	9.5	8	11.75	5	1.5	14.5	4.25	11.75
8.43	7.5	6.25	1.25	1	8.25	2.5	9	8	11	5.75	1.5	14.5	3	12.25
8.44	9	4.75	2.25	1.75	8.25	3	8.75	8.75	11.75	6.5	2	12.75	3	13
8.45	9.25	6	2.5	1	8.25	3.5	9.25	8	10.75	5.25	1.75	13	3.5	12.75
8.46	9	6.5	3.75	1.5	7.25	3	10	9.5	10.25	5.25	2	13	3.75	11.75
8.47	7.75	6.5	3.5	1.5	7.75	2.25	10.25	8	11.75	6	2.25	13.25	2.75	13.25
8.48	7.75	5.75	3.25	1.25	8.25	3	10.5	9.25	10.5	4.75	1.75	14.25	3.75	11.75
8.49	7.75	5.75	2.5	1.5	8.5	2.75	9.75	8.25	10	5.75	1.75	14.25	2.25	12.25
8.5	7.75	6.75	3.75	0.75	8	3	10.25	7.75	12.5	5.5	1.75	14	2.25	13
8.51	7	6.75	3	1	7.75	2	10.25	8.75	10.75	6	2.25	14	5.25	12.5
8.52	8	6.5	3.5	0.5	8	2.5	9.75	8.5	10.5	6.25	1.75	13.5	3.25	13.25
8.53	7.25	6.75	3.25	0.5	8.25	2.5	9.75	8.25	10.75	6.75	2.5	12.75	3	12
8.54	7.75	5.5	3.5	0.75	8.25	3.25	9.5	7.75	10.25	5.75	1.75	14.25	2.75	12
8.55	6.5	5.25	3	0.75	8.5	3.25	9.75	9	10.5	6.75	2	14	3	13.75
8.56	7.5	7	3.75	1.5	8	2.5	9.5	10	8.75	7.25	1.75	13.25	2.75	11.75
8.57	7.75	6.75	4	1	8.25	3	10	10	11	4.75	2	13	2.5	11.75
8.58	8.25	6.25	3.5	0.75	8	2	9.25	9.5	10.75	5.5	2.5	13.5	4.5	11.25
8.59	8.25	6.5	2.25	0.75	7.5	3.75	9.25	9.75	10.75	4.25	1.5	13.25	3.75	11.25
8.6	7.5	6.25	3	1	8.25	2	9.5	9.75	11.5	3.5	2	14	2.75	11.5
8.61	9	7	3.25	1.25	7.75	2.5	10.5	10.25	13	3.25	2.5	12.75	2.75	12.75
8.62	9.25	6.5	3.5	1.5	7.5	1.75	9.5	8.5	11	4	3	13.75	3.5	11.75
8.63	9	6.75	3.5	1.5	6.75	2.75	10.75	10	12.25	4.25	1.5	13.5	2	12.5
8.64	9.75	5.5	3	0.75	7.25	2.5	9.75	9.25	14.75	3	1.75	13.5	2.25	12.75
8.65	9	6.75	3.25	1.5	6.5	2.75	9.75	9.25	14.25	2.75	1.75	13	2	11.25
8.66	8.25	6.25	2	1.25	8	2	10.5	9	13.5	4.75	2.25	13.5	2.5	10.5
8.67	8.5	6.5	2.25	1.75	6.75	2.75	9.25	10.25	11.75	3.5	2.25	12.75	3	11.25
8.68	8.25	4.75	3.25	1.5	8.75	2.5	8.25	9.25	12.5	4.25	2	13.75	2.25	11.5
8.69	7.25	6.25	2.75	1.5	7.75	2.25	9.5	9.25	12.25	5	1.25	14.25	2.75	11.5
8.7	8.75	5	2.25	1.5	7.75	3.75	9.25	9.75	11.75	5.25	1.5	14.5	2.5	10.5
8.71	8.5	5	2	1.25	7.25	2.5	10	9.75	11.75	3.75	1.75	14.25	2.5	11
8.72	7.5	5.75	2.75	1.75	8.5	3.5	9.25	9.25	12.5	4.5	1.5	13.5	4	12
8.73	8.5	5.75	2.25	2.25	8	3.25	9.25	9.5	12.25	4.25	1	12.25	3.5	11
8.74	8.5	6	2	2.25	7.75	4	9.25	11.25	11.25	4.5	1.25	12.5	3.5	12.25
8.75	9.5	7.25	2	1.25	7.5	3.5	10.25	8.75	12.25	4	1.75	12.75	3.75	11.75
8.76	7	7.25	3	1.25	7.5	2.5	9	9.25	12.5	4.75	1.75	13.25	2.25	11.75
8.77	8	6.75	3	1.75	7	3.5	9.75	8.75	13.5	3.75	2	12.5	3	10.5
8.78	7.5	7.5	2.25	0.75	7.75	3.25	10	9.25	12.75	3.75	2	13.25	3.5	9.5
8.79	7.5	8	4	0.75	7.5	2	10.5	8.75	13.75	3.75	2	13	3.25	9.75
8.8	8.25	6.75	4.25	0.75	6.5	1.75	11	9.75	13	4.25	2.75	13	3.25	12
8.81	8.25	8	3.25	0.75	8	3	10.25	10	11.5	5.25	2.75	12.5	3.25	12.5
8.82	9	7.25	3.5	0.75	6.25	2.5	8.75	10	12.75	5.25	2	12.75	4	13.75
8.83	8.5	7.25	3.75	0.5	8	2	8.5	8.25	12.25	4	2.5	13.5	3.75	13
8.84	6.75	7.75	4.25	0.5	7.5	3.5	10.25	8.5	11.75	3.75	2.75	13.5	2.75	12.5
8.85	8	6	4.5	0.5	7	3.25	10	11.5	11.25	4.25	2.5	13.75	2.25	12.5
8.86	7.25	6.5	3.75	0	7.25	2.25	9.25	7.25	12.5	4	2.5	12.75	3	11.75
8.87	5.5	6.5	4	1	5.75	3.25	8.75	8.75	12	4.25	2.25	13.75	2	12
8.88	7.25	5.25	5	1.75	7.75	2.75	9	9	12.25	4.5	2.25	14.25	3.5	11.5
8.89	7.25	5.5	4.25	1.25	7.5	2.5	9.75	8	12	3.25	2.75	13.5	3.25	13
8.9	7.25	6	5	1.25	7.5	4.25	10	8.25	12.25	3.25	2	14.5	3	12.25
8.91	6.25	6.75	4.5	1.25	6.75	2.5	9.5	8.25	13	4	1.5	13.5	2.75	13
8.92	7.75	6.5	4.25	0.5	8.5	3.25	9	9	12	3.75	2.5	14	3	13.5
8.93	6.25	6.5	2.75	0.5	7.75	4	9.5	8.5	12.25	4.5	2.25	13.25	2.75	12
8.94	7.5	7	3.25	0.75	8.75	3.25	9.25	8.25	12.5	3.5	2.25	14.25	3.25	12.25
8.95	7.25	6.25	3	0.5	7.75	3	9.5	9.5	11.75	2.75	2.25	14.25	4	12.5
8.96	8.25	6.75	4	1	8.5	2.75	9.25	8	10.5	3	2	14.25	5.5	12
8.97	8	6.25	4	1.25	9	1.75	9	7.25	11	4	2.5	14.75	4.25	12
8.98	8.25	6	1.5	0.5	9	2.75	9	7.75	11.75	4	2	13.75	4.5	13.5
8.99	8.5	5.25	3.5	0.75	9.25	2.25	9	8.25	12	3.75	2	13.75	4.25	12.5
9	6.75	7	1.75	0.5	9.25	2.25	9.25	9	11.25	4.25	2	14.75	5	12
9.01	7.75	6.5	3.25	0.5	8.25	2	8.75	9.25	11.75	3.25	3	13	4.25	13
9.02	6.75	7	2.5	0.75	9	3.75	8.5	8.5	13.25	5	1.75	12.75	3.25	11.5
9.03	7.5	7.75	2.75	0.75	8.75	4.25	8.5	7.5	13.5	4.25	1.75	11.5	3.5	11
9.04	6.5	7.5	3.5	0.5	8.25	2	8.5	8.75	11.5	6.25	2	10.75	3.75	12.75
9.05	7.25	6.75	3.75	0.75	8.25	3	9	9.25	11.75	6.5	1.5	11.25	3.75	12.5
9.06	6.5	7.5	3.25	1	8	3.75	9.75	9.5	10.25	6.25	1.25	12.5	4.25	12.5
9.07	7	6.5	2.5	0.75	7.5	3.5	9.75	9.25	10.75	6.25	2.25	11.5	3.25	11.5
9.08	6.25	6.75	3	1	8	3	10	8.5	10.5	6	1.75	12	3.75	12
9.09	9.25	5.5	4.25	0.75	7.25	3.5	8.25	8.5	10.5	5.75	2	13.5	3.25	10.75
9.1	7	5.75	2.5	1	8.5	3.75	8.5	8.75	11.25	7.5	2	13.5	3.25	12
9.11	8	6.25	3.25	1	8.25	3	8.25	8.25	9.5	5.75	2	12.75	4	11.75
9.12	8.25	5	3.75	0.75	8.5	3.75	9.5	8.75	9.75	8.25	2.25	12.25	3.5	11.25
9.13	5.75	6.75	3.75	1	7.25	4.5	9.75	10.25	10.5	6	2	13.25	4	11.5
9.14	7.75	7	3.25	1.25	7.25	3	10	9.5	11.75	6.25	2.25	12.25	3.5	11.5
9.15	7.75	6.5	4	1	7.25	3.75	9.75	8.25	10.75	5.75	1.75	12.75	3.25	12.25
9.16	7.25	6.5	3	1.5	7	2.5	9.75	9.25	11.5	6	1.75	13	3.75	10
9.17	6	7.75	2.5	1.75	7.75	3.5	9.75	7.5	11	5.5	1	13.5	4.25	10.75
9.18	7.75	5	3.5	1.25	6.75	2.5	9.75	8.5	10.25	5.5	1.75	14	3.75	9.75
9.19	6.25	4.75	3.5	1.5	7.5	3.25	10.5	9	10	6.25	1.5	14	4	11.25
9.2	7.25	6.25	3.75	1.25	7.5	3	11.5	8.25	10.75	5	1.25	15	5	8.75
9.21	6	8	4.25	1	9.5	2.75	10.75	9.5	10.5	5.5	2.25	12.75	3.25	11
9.22	6	7.25	4	0.75	7.75	3	10.75	10.5	12	3.75	2.25	12.5	3.75	11.75
9.23	7.25	7	3.5	1.5	7.75	2.5	10.75	8.75	10.25	4	2	13.5	5.25	12
9.24	8	7.25	3.75	1	7.75	3	10.25	9.5	12	4	2.75	12	4	10
9.25	5	6.5	4.25	1.25	9	3	9.75	11.75	11	4.5	2.5	12	4	10.25
9.26	7.5	6.5	4.25	1	8.25	2.5	10.25	11.25	10	4	1.75	12.5	2.75	11
9.27	8	6	4.25	1	8.25	1.75	9.75	9	12.25	4.25	1.25	12.75	3	11.5
9.28	8.25	7	4.25	1	9	2.25	9.75	9.75	13	5.75	1.75	12.5	3	10.75
9.29	5.5	5	3	1.5	8.25	2.25	8.75	9.5	10.25	3.75	1.75	13.75	2.75	12
9.3	6.25	7.75	3.75	1	7.25	3.25	10.25	11	11	4.25	1.75	13.25	2.5	10.75
9.31	6.25	7	4.5	0.25	8.75	3.25	10.25	9.75	11.5	5	2	13.75	2.75	12
9.32	6.75	6.5	3.5	1.5	9	2.5	9.5	10	11.75	3.5	2	14.25	2.75	11.5
9.33	7.5	7.5	3	0.5	9	3	10.25	9.25	11.25	6	2.5	13.25	3	11.25
9.34	7.25	7.5	2	0.25	8.25	3.5	9.5	8.75	12.25	6	2.5	13.5	3.5	11.25
9.35	7.25	6.75	2.75	0	9.25	2.75	10	8.25	12.25	5.25	2	14.25	2.75	11.25
9.36	7	7.75	2.75	0.5	9	4.25	10	7.75	12.75	5.75	2.25	13.5	2.75	10.5
9.37	6.5	6.25	1.75	1	8.5	3.5	9	7.75	11.25	6.25	1.5	14	2	10.75
9.38	7	7.5	2.75	1	9	2.75	10.25	10.5	11.25	4.5	1.5	14.75	2.5	11.5
9.39	5.5	6	3	0.5	9	3	9.75	11.25	8.75	5.75	1	13.75	2.25	12
9.4	7.5	5.25	4	1	8.75	3.25	10.25	9	9.5	6	1.5	14.25	3	12.5
9.41	6.5	6.75	3.25	0.25	9.25	2	10.25	8.75	11.25	4.5	1.5	13.75	4.25	13.5
9.42	4.75	6.75	4.25	1	9.75	3.5	10	10	12	4	1.75	13.75	3.75	14
9.43	6	5	2.75	0.75	11	2	10.25	8.75	11.5	4.25	2	14	3.75	14
9.44	7.5	6.75	3.5	1	10	3	9.75	9.25	10.25	3	2.5	14.25	3.25	13
9.45	6.25	5.5	3.75	0.75	10.5	3.75	10.75	9	11.25	4.5	2	14.25	4.25	13.75
9.46	7	4.75	3.75	1	9.25	3.75	9.25	10.25	10.25	4	1.5	15.25	3.5	13.75
9.47	6.5	6.25	3.75	1	10.25	2.25	9	8.25	10.25	3.5	1.75	14	3.5	13
9.48	7	6.25	3.75	1	10.75	3.25	10	9	10.25	4.5	1.25	13.25	3.25	13.5
9.49	4.5	6.25	3	1	10.25	3.5	9.75	10	11	4.25	2	14.25	3	13.5
9.5	5.75	6.75	3	0.75	9.5	3	10.5	9.75	11.25	4.25	1.25	14.25	4	13
9.51	7.25	6.25	3.75	1	10	2.5	9.5	8.75	11.5	4	1.25	13.25	3.5	14.25
9.52	6.75	6.5	2.75	1.5	9.25	3.5	9.25	9	11.5	3.75	1.5	13	3.5	12.75
9.53	3.75	7.75	2	1	9.75	3.25	9.5	9.25	12	4.5	1.5	14	2.75	14.25
9.54	6	6.5	2.5	1.75	10	2.5	8.75	8.5	12.25	4	1.75	14.5	3	13.5
9.55	7	6	2.25	2.25	10	3.5	8	8.25	10.75	4.5	1	14	3	13
9.56	7.25	6.5	3.25	1.75	11	2.25	8	10.5	11	3.5	1.25	14.75	3.5	15
9.57	6.25	6.25	2.75	1.5	11	2.75	9	9	10.75	4.5	2.25	14.25	4	14
9.58	5.75	6.5	3.25	1.25	10.5	2.5	8.75	6.5	11.25	4.5	1.5	15	3	13
9.59	6.25	6.75	3.25	1.75	9.75	2.75	8.5	8.5	10.25	5	2	15	3	13
9.6	7.75	6.25	3.5	1.75	9	2.5	7.5	9	10	3.25	2	15.25	4	15
9.61	7	7	2.5	1	11	1.75	8	8.25	8.5	4.25	2	13.5	4.5	12.75
9.62	5.5	7.25	2.75	1.75	10.75	2.5	8.25	10.5	9	4	2.25	14.75	3	12.25
9.63	5.5	7.25	3.5	2	10	2	8	10.5	9.25	3.5	3.25	14.25	3.25	13.25
9.64	5	7.75	2.5	1.25	9.75	2.75	8.5	10.5	8.5	4.75	2.25	14.5	3.5	12.75
9.65	7.25	6.25	3.5	1.5	9	3.25	8.5	8.75	8.5	5.25	2.5	13	3.25	13.25
9.66	6	7.75	3.75	1	9	3.5	8	8.25	9.5	5.5	2.25	15.25	3.5	13.5
9.67	4	7.75	3.25	1.5	8.75	2.75	9.25	9	9	6.5	2	14	3	13.75
9.68	5.5	6.75	4.25	1.25	9.25	2	9.75	6.75	8.75	5.25	2	12.75	3.25	13.75
9.69	7.25	7	2.75	1.5	8.75	1.75	10.5	9.5	8	5.5	2.5	14	4	13.5
9.7	6.25	7	3.5	1.75	8.5	1.75	9	9.75	10.25	5.25	2.5	14.5	3.75	13.5
9.71	7	9.25	3.5	2	8.5	2.25	9.5	9.25	10	5.5	1.5	13.75	4	13
9.72	6.5	6.25	5.25	1.75	8.25	1.5	9.75	11.25	8.75	4.5	1.75	14.25	3.75	11.25
9.73	7	5	4.25	1.5	9.25	2.75	10.25	11.25	8.5	7.25	1.5	15	2.25	12.25
9.74	6.75	5.5	3.75	1	9.5	2	10	8.5	9.5	5.75	2.25	14	2.75	12.5
9.75	8.5	6.25	5	1.75	9	1.5	11	10	10.5	5.5	1.5	14.25	2.25	11
9.76	7.5	6.5	4	1.25	7.5	1.25	8.75	8.75	10.25	4.5	1.5	14.25	2.5	11.25
9.77	7.75	6.25	4	1	8	2.5	8	9.25	11	5.5	1.25	15.5	2.5	11.5
9.78	6.75	7.25	2.75	1.25	7.5	3	7.5	8.25	9.75	4.75	1	14.75	3.5	11.25
9.79	7.5	6.5	3.25	0.75	6.75	3.5	7.75	9.5	9.5	4.5	0.5	15	4.5	11.5
9.8	7.25	6.25	3	1.25	7.25	3.5	7.25	9.5	11	5.5	0.75	15.75	3.75	12
9.81	7.25	7.5	3.75	1	6.25	2.25	7	9.5	9.5	4.75	0.75	15.5	2.75	11.5
9.82	10	6	3.75	1	6.75	2.25	7.25	8.75	10.25	6.5	0.75	15.75	3.75	11.75
9.83	9	6.25	4	0.75	6.25	2.75	7.5	9.75	11	5	0.75	15.75	2.25	12.25
9.84	7.5	6.25	4.25	1.25	7.25	3	7.5	9.5	10.5	5.75	0.5	14	3.5	12.25
9.85	6	5.75	3.75	1	7.5	2	8	11.5	10.75	5.75	1	14.25	3.25	13.5
9.86	9	6.75	4.75	1	7.75	2	8.5	8.25	11.25	5.75	0.25	15	3.25	12
9.87	9	5	4	0.5	7.5	2.5	7	9.5	10	4.75	0.75	15.75	3.5	13.5
9.88	9	6.5	4	1.75	6	2.25	8.5	7.75	10.5	5.25	0.5	16	2	12.25
9.89	7.5	6.25	4.5	2.25	7.25	1.75	7.75	10.75	11.25	5	0.25	16.25	1.75	13.75
9.9	8.25	6.5	3.25	1.5	6.5	2.25	10	9	10	5.25	1	15.5	3	13.75
9.91	8.75	7	2.5	1.5	8	2.25	9.75	9.25	9.75	4.5	1	15.5	2.75	13.75
9.92	7.5	7	3	1.75	8	2.75	9.25	11	11.75	4.75	1	16.5	2	13
9.93	7.25	7	3.25	1.75	7.75	2.25	7.5	9.25	10	6	1.25	15.5	1.75	15
9.94	8.25	6.5	3.75	1.5	7.25	2.25	9	9.5	10.75	5.5	1	15.25	2.5	14.75
9.95	5.25	6.25	3.75	1.5	6	3.75	9	10.5	11.25	5.75	1.25	15.25	1.75	14
9.96	6.5	7	4.5	2	7	2.25	9.25	9.5	11.25	4	1.25	15.5	3.25	12.75
9.97	7	7.25	4	1.75	7.75	2.25	8.75	8	12.25	5	1.5	15.75	3.5	13.25
9.98	8	5.75	3.25	2	6.5	3	8.25	9	10.75	4.75	1	16	3	13.75
9.99	8.5	6.5	4.25	2.5	6.75	2	8.5	10.25	11	4.5	1	17.75	2.75	12.5
10	8.5	6	5.25	2	7.75	3.25	9.5	9.25	11.25	4.5	0.75	16.25	2.5	13.25
10.01	8.75	6	4.25	2	7	3.25	8.5	9.25	12.5	4.5	1	15.75	2.75	13
10.02	7.5	5	4.25	2.25	7.25	2.75	8	9.75	10.5	4.25	1.25	16	2.25	13.75
10.03	6.5	5.75	4.75	2.5	7	3	9	10	10.25	5.5	0.75	16.75	2	15
10.04	7.75	5.5	5	3.25	6.25	3.5	8	10.25	8.5	5.75	0.75	14.75	1.5	14.5
10.05	7.25	4	5.25	1.5	7.25	4.25	7.75	9.5	11	5	0.75	16	1	13.5
10.06	8	4.5	4.75	1.5	7.5	2.25	7	9.75	10.5	4.75	1.25	16.75	1.75	13
10.07	7.75	4.75	4.75	2.5	7.25	2.75	8.25	9.75	11.5	4.5	1.5	15.25	3	12.75
10.08	8	5	5.75	1.5	7.25	2.25	8.25	11.25	11.75	4.75	1	15	2	12.75
10.09	8.5	4.75	4.25	2	6.75	2.5	8.75	9	12	5.75	0.75	14.5	1.75	12
10.1	8.25	4.75	4.25	1.5	7.25	3.25	9	10.5	11.75	4.25	0.75	15	2.25	11.75
10.11	8.75	5.5	4.5	2.25	6.75	1.25	8.25	10	11.25	4	1	16.75	1.75	13.5
10.12	8	5.75	3.75	2	6.5	2.5	8.75	11	10.75	4	1	16.5	3	13.25
10.13	9.75	4.25	4	2	6	1.75	8.5	9.75	9.5	4.75	1.25	15.5	2.25	13.75
10.14	9	5	6	1.75	6.5	3	8	9	10.25	4.5	1.5	16.25	3.25	14
10.15	8.25	5.75	4	2	7.75	2.75	7.5	7.25	10	4.5	2	16.5	2	13.5
10.16	8	5.25	3.75	1.75	7	1.25	8.75	9	10	3.75	1.75	16.5	2.75	12.75
10.17	7.75	6	4	1.75	8.25	2	8.25	9.25	10.25	5.25	1.25	15.75	3.25	13.5
10.18	8.25	5	4.25	1.5	7.25	2.25	8.25	9.25	11	5.25	1.25	15.25	3.25	14
10.19	7.5	5.25	4.75	1.75	7.5	1.75	7.25	9.75	10	3.75	1.75	16	2.25	15.25
10.2	5.75	6	4	1.75	7.75	3.75	7.75	8.75	9.75	4.25	2	14	2	14.75
10.21	7.75	5.5	3.75	1.5	8.25	3.75	8.5	10.25	8.25	5	1.75	14.5	2.5	13.25
10.22	7	6	3.5	1.5	8.75	3.75	8.75	8.75	9.25	5.75	1.5	13.5	4.25	14.75
10.23	7.5	4.5	3.25	2.25	8.75	3.75	7.5	9.5	9	6.5	2	15	3.5	14.25
10.24	7.75	4.75	3	2.25	7.5	3	8.25	9.25	8.75	6.75	2.25	13	3.5	12
10.25	7	3.75	3.75	2.25	7.75	4	8	10.75	10.5	5.25	1.5	14.25	2.75	12.75
10.26	8.5	5.25	3.25	3	8.25	3	7.75	8.5	10.25	5.25	1.25	15.5	2.75	13.75
10.27	6.75	3.75	4	1.75	7.75	3.5	9.5	9.25	9	5	1.25	15.5	4	13.75
10.28	6.5	4.5	4.25	1.5	7.25	3.5	9.25	9.5	10	5	1.5	15	4.5	13.5
10.29	6.5	4.75	5	1.5	7.75	4.25	9	10	10.75	5.25	1.25	14.75	2.75	13
10.3	6.75	2.75	5	2.25	8	4.25	7.75	9.25	11.25	4	2	13.5	3.75	12
10.31	9	4.75	4.5	1.5	6.5	4	9.5	8.75	12	5	2.5	13.25	2.75	11.5
10.32	7.25	5.75	4.5	1	5.5	4	8.5	9.25	10.5	5	2.75	12.75	4	12.5
10.33	8	4.5	5	1.25	5.75	3.75	8.5	9	12	4.75	2.25	13	3.25	11.25
10.34	8.5	3.75	4.5	1.5	6.5	4.75	8	9.75	11	5.75	1.75	13.75	3.25	11.25
10.35	7	5.25	4.75	1.5	6.75	3.5	9	8.25	12	5.25	1.75	14.5	3.5	12.25
10.36	7.25	5.75	5.25	1.75	6.75	2.75	8.5	10.25	11.25	4.75	1.75	15	2.5	11.5
10.37	8.25	6	5.5	1	6	3.25	10.25	9.5	13	3.75	2	14.75	4.5	13
10.38	8	4.5	5	1	7	3.25	9	10.25	12.5	5.25	1.75	14.25	4	12.25
10.39	7	4.75	4.75	1	6.75	3.25	10.5	9	11.25	3.75	1.75	14.75	4.5	11.5
10.4	7.75	4.75	3.25	1	6.5	3.25	9.75	9.25	11.5	4.75	1.5	14.25	3.25	11.5
10.41	7	5.75	3.5	1.5	6.5	2.5	9.75	10.5	11	4.5	1	14	4	11.25
10.42	7.25	7.25	3.75	1.5	7.75	3	11.25	10.25	11.25	4.25	1.25	14.25	5	12.25
10.43	6.5	6.75	4.5	1.5	7.5	3	9.5	9	10.5	3.75	1.5	14.25	4	12.5
10.44	7.5	6	4.5	1	6.75	1.75	11	9	11.25	4.25	1.25	14.5	4.25	12.5
10.45	8.5	6.75	4.25	0.5	8	2.25	9.75	8.75	12.5	4.75	1.25	13	4	12
10.46	8.25	5.5	4	1	8	2.5	10	8.75	11.75	4.75	0.75	15	4.25	11.75
10.47	8.5	5.25	4.5	0.5	9	2.5	10	8.5	11.5	5.5	1.5	14.75	4.25	12.5
10.48	6.75	6	4.25	1.75	7.75	2.25	9.5	7.75	10.25	5	1.75	14.5	4.75	12.75
10.49	9	4.5	3.5	1.5	7.75	1.75	10.25	8	9.75	6.75	1.75	14.75	4.25	12
10.5	9.75	6	2.75	1.25	7.25	2.5	9.5	9	9.5	6.25	1.5	15.25	3	12.25
10.51	7.75	5.5	2.25	0.75	8	2.25	9.75	9	9.5	4.75	2.25	13	3.75	11.75
10.52	9.5	4.75	3.5	0.5	6.5	2.25	9	9.75	10	5	2.25	13	3.75	12
10.53	9.5	4.5	4.25	0.75	7	2	9.25	8.25	10	4.25	2.25	13	3.25	11
10.54	9.5	4.5	3.5	1.5	7.5	1.5	9.5	9	9.75	5.75	2.75	14.25	4	13
10.55	8.75	5.5	3	0.75	7.75	2	9.5	9.75	8.5	5.5	2.25	13	3	10.75
10.56	7.75	5.75	3.75	0.75	7.75	2.5	8.25	7.75	10.75	7	2	12.75	3	12
10.57	6.75	5.25	4.5	1.5	7.75	2	9.5	10.75	10	5.75	2.75	12.75	4	12.75
10.58	5.5	7	5.5	1.25	8.5	1.5	8.75	10.5	12	5.75	2	12.25	3.75	11.5
10.59	6.75	7	4.75	1	8.5	2.25	9.25	11	11.25	4.25	1.25	12.25	2.5	11.5
10.6	6.25	4.75	4.25	0.75	8.75	1.75	8.75	9.75	11.75	3.5	2	12.75	3.5	11.5
10.61	7.75	7.5	4	0.25	8.5	2.5	8.5	11	12	5.25	1.75	12.5	4	11.5
10.62	7.5	7.25	4.75	0.75	8.5	2.5	8.75	10.25	12	3.5	2	12	3.5	11.75
10.63	6.25	5.75	5	1	6.75	2.5	8.75	10.5	11.75	4.5	1.75	12.5	4	12.25
10.64	6.5	6.25	4	1.25	7.5	3	9.5	10.75	11	5	2.5	11.75	3.5	12.75
10.65	6	5.25	4.5	0.75	7.75	3.25	9.75	10.25	11.75	5	2	12	2.75	12.75
10.66	6.5	7	4.25	1	7.75	3	8.5	9.75	11.75	3.5	2.25	12.75	3.25	12.25
10.67	6.75	5.75	5.25	0.75	7.5	2	9.5	9.75	11	4	2.75	12.5	2.5	12.75
10.68	8.25	5.5	4	0.75	7	2.25	8.75	10	12.5	5.75	2.25	11.25	2.5	13.75
10.69	7.75	6	5.5	1.25	7.75	2.75	9.25	11	11	6	2.25	12	2.5	11.25
10.7	8.25	4.75	4	0.5	8.25	2.25	9.25	9.5	10	4.25	2	13	3.75	10.75
10.71	7.75	5.5	5.75	1.75	8	2	8.5	9.75	12	5.75	2.75	14.5	2.5	9.75
10.72	6.25	4.25	4	1.5	9.25	2	9.25	10	11.25	4.5	2	13.5	1.75	10.25
10.73	7	5	4.5	1.25	9.25	2	7.75	8.5	12	4.75	2	15.25	3	12.25
10.74	6.75	5	5.5	1	9.25	2.5	8	8.75	11	4.25	2	14.5	2.25	11
10.75	7	5.5	4.25	0.75	9	3.5	9.25	11.75	12.25	4.5	2.75	14.25	2.25	11.25
10.76	6	4.75	4.25	1.5	8.5	2.75	10	9	11.5	5.5	2.5	12.75	2	10.25
10.77	7	5.25	3.75	1.25	8.75	3	9.5	9	11.25	4.75	2.25	13	2.5	11.25
10.78	6.75	6.75	4.75	1.25	8.25	2	9.25	8.5	10.5	6.75	2.5	14	3.75	10.75
10.79	7.5	6.25	5.25	0.75	8	2.75	9	8.25	10.25	6	2.5	13.25	2	12
10.8	8.25	5.5	3.75	0.75	9	2.5	9.5	9.5	11.5	5.5	2.25	13.5	3.5	12.25
10.81	8	6	3.75	1	8.5	2.5	10	11	10	4	2	13.5	2.5	11.5
10.82	7.5	5.25	3.75	1	8.25	2.5	9.25	10.75	11.5	4	2	13.5	3.75	13
10.83	8.25	5.25	3.75	1	8.5	2.5	9.25	11.25	10.25	5.5	1.25	13.25	3.75	13.5
10.84	6.75	5.25	4	1	8	2.5	9.5	10.5	10.5	5.25	2	14.5	4	13.75
10.85	6.75	7	3.75	0.75	10.25	2.5	9.75	9.25	11.75	5.5	1.25	14	4	12.75
10.86	7.25	5.75	3.5	1.25	9.5	2	9	10.25	10.5	4.5	1.25	14.75	3.25	12
10.87	6.25	7.25	3.75	1	9.5	2.25	8.5	9.25	9.75	5.5	3	13.75	3.5	12
10.88	7.75	7	3.75	1.25	9	3.5	9.75	8.25	11.25	4.75	1.5	14	3.75	12
10.89	8.25	5	4.25	1.25	8.75	2	9	9	11.25	4.25	2	15	3.25	14
10.9	6.75	6.5	3.25	0.5	10.25	3	9	7.5	11.25	4.25	1.75	14	3.5	13.75
10.91	8.5	5.5	3.75	1.25	10	3	8.25	10	10	5	1	15	3.25	12.25
10.92	8.75	5.25	4	0.5	10	3.25	9.75	8.75	10.5	4.75	1.25	15.75	4.25	12
10.93	6	5	4	1	9.75	2	8.75	8.25	10.5	5.5	2	14.25	4.5	11
10.94	7.5	5.25	3.25	1	10.75	2	10	8.5	9.75	4.75	2.5	14	5.5	10.75
10.95	7.75	4	3.75	1.5	10.25	2.75	9.5	9.5	10.25	4	2	14.5	3	12.25
10.96	7.25	5.25	3.5	1	9.25	2.5	10.25	9	10	5.25	1.25	15.5	3.75	11.25
10.97	7.5	7	3.25	1	8.5	2	10	10.75	9.75	5	1.5	13.75	2.5	13.25
10.98	7.75	6.25	2.75	1.25	7.25	2.5	9.25	10.75	11	4.75	1.25	14.75	3	13
10.99	8.5	7	4.25	1	8.75	1.75	10	9.75	10.25	4.75	1	14.25	4	12.75
11	8.75	5.5	3.25	1.25	7.75	2	10.5	10	10.75	6.25	1.5	14.25	2.5	11.5
11.01	8.75	5.75	4.75	1	9	2.75	11.25	9.5	10.5	5.75	1.5	13.75	4.75	12
11.02	7.75	4.5	2.5	1.25	8.5	3	9.5	10	10.75	4.75	1.5	14.75	3.75	11
11.03	7.75	5.5	2.75	1.25	7.25	3.75	9.5	10.25	10.25	4	1.5	13.5	4.75	12.75
11.04	7.25	5	3.75	0.75	8	2.75	9.25	9	10.75	5.5	1.25	13.75	4.5	12.25
11.05	7.75	5.75	4.25	0.5	8.5	3.25	7.25	10	10.5	5.75	1	13.75	3.75	12.5
11.06	9	5	2	0.75	9	2.75	6.75	10.5	10.25	5.5	2.25	14.25	3.75	11
11.07	8	7	3.25	0.75	8.25	3.5	9.75	10.25	10.5	5.5	2.25	13	3.5	12.75
11.08	7	4.5	3.5	1	9	3	9.75	10.25	11	5.75	2.5	12.25	4.25	11.75
11.09	8	6	4.75	1	8.25	3	9.25	9.75	11	5	2.75	13.25	4	13.5
11.1	7.5	5.25	4	0.75	7.75	3.75	9.5	8	9.75	5.25	1.5	13.75	5.5	11.75
11.11	8	4.75	3.75	0.75	9	3.75	11.75	8	9	6.25	2	13.5	3.5	10.75
11.12	8.25	7	3.25	1	7.5	2.5	10	10.5	9.75	6.25	1.75	13.75	3.25	12.25
11.13	7.5	6.75	3.5	1	7.25	3.75	10.5	10.5	9.75	6	1.5	14	4.25	12.75
11.14	8	7.5	2.25	1	7.25	3.5	9.25	9.25	10.75	5.25	1.25	13.5	3.25	13.5
11.15	7.75	6.25	3.25	1	8	2.75	9.5	10	9.25	6.5	1.5	14.5	3.25	12.5
11.16	8.25	7.5	3.75	0.75	8	2.75	9.5	9.75	10.25	4.75	0.75	14.25	3.5	13
11.17	6.5	8.5	3.25	1	8	2.5	9.25	10.75	9.5	5	1.75	14.5	4.5	14.25
11.18	8.5	6	3.5	1	7.75	2.25	9.25	9	10.5	5.5	2	14	2.75	13.25
11.19	7	7.75	3.5	0.75	7.25	2.75	9.25	10	11	6.25	1.75	13.25	2.5	13.75
11.2	6.75	6	4.25	0.5	7.25	2.5	11	9.25	10	6.75	1	12.75	2	13.5
11.21	8.75	6.5	4.75	0.25	7.75	2.75	10	10.5	12	5.75	2	13.5	2.25	11.25
11.22	7.25	7	4	0.5	7.25	3.25	9.25	10.75	11.75	6	1.5	13	2.75	13
11.23	6.25	7.75	3.75	0.5	8	1.75	9.5	9.75	11	5.5	0.5	14	2.75	13.25
11.24	7.25	5.25	4.5	1	7.25	2.75	9.5	11	11	5	1.75	13.25	2	13.5
11.25	6	6	4	1	7.75	4	9.75	7.5	11.5	4.75	2.25	12.75	2.25	13.25
11.26	6.75	7.75	2.75	1	6.25	3.5	10.25	9	10.25	5.25	2	12.75	2.25	13
11.27	6.5	5.75	3.5	1.25	7.5	4.5	10.75	8.75	10.5	6	1.5	13.5	4	13.5
11.28	7.75	6.5	3.25	1.75	7.5	3.5	9.5	10.75	11.75	4.5	2	13.75	2.25	13.5
11.29	6.75	7	2.75	1.5	7.25	4	9.25	9.75	12	5.75	2	13.5	2.5	14.25
11.3	6.5	6.75	3.25	1	7.75	3.5	9.75	9.5	10.75	6	2.5	14.5	2.5	12
11.31	4.75	6	3.25	1	8.25	4	8.75	8.75	11	4.25	2.5	13.5	3.5	13.25
11.32	7.25	6.5	3.25	1	8.75	3.75	8.75	9	10.5	4.5	2.5	13.25	3.75	14
11.33	5.75	5	3.75	1	8	3.75	11	9.25	11.5	5.25	2.75	13.5	2.75	13.75
11.34	6.75	6.25	3.75	1.5	7.5	4	10.75	10.5	10.5	4.75	2.75	12.5	3.25	13
11.35	6.5	6.25	4.25	1.5	8.75	3.5	11.25	9	10.5	6.25	2	13	1.75	11.75
11.36	6.25	6.5	3	1.25	8.5	4.5	9.25	10	10.25	5	2	13.25	2.25	12.5
11.37	6.75	6.5	3.75	1	7.5	2.5	10.5	10.75	11.75	4.5	2.5	13.25	1.5	12.75
11.38	6.5	5.5	3.5	1.5	8.25	2.25	9.5	9.75	10.75	4.5	2.5	11.75	1.25	13
11.39	7.5	6	3.75	1.5	8.25	2.75	10	9.75	11	6.25	3	13.75	1.75	14.5
11.4	7.5	6	3.5	1.25	8.5	2	9.75	10	11.25	6.25	2.5	12.5	2.25	14.25
11.41	8	5.5	4	0.75	9	2.25	10.5	9.75	10.25	4.5	2.25	14	3.25	13.25
11.42	7.25	7.25	3	1.25	8.25	2.5	9.5	9	10.25	4	1.75	13.25	2	12.5
11.43	6.75	7.5	2.75	1	7.75	2.75	8.75	10	10.75	4.75	1.75	14.25	2	13.25
11.44	6.5	7.25	3	1	8.75	2.75	9	9.5	11	5.75	1.75	14.25	2.5	13.5
11.45	6	6.25	3.5	0.75	8.25	3	10	9.75	10.5	5.25	1.25	15	2.5	14.5
11.46	7.25	6.5	2	1	7.75	3.25	9.5	9.25	10	4.5	1.25	14	2.5	13.25
11.47	6	7.5	2.75	1.25	7.75	3	9.25	10	10.5	3.5	1.75	13.5	3	13
11.48	5.25	5.75	3.5	0.25	8.25	2.75	9	9.75	11.25	4.25	2	13.5	3.75	12.5
11.49	7.25	7	3	1	8.25	3.75	10	10.25	11	4.75	1.5	13.5	3.25	12.5
11.5	7.75	7.25	3.25	0.75	8	2.5	10.25	10.25	11.25	4.75	2.25	13.5	2.25	13.25
11.51	7.25	6.5	2.5	1.25	7.75	4	11	10	11	5	2.5	13.75	2.75	13.5
11.52	6	7.25	3.5	1	9.5	2.75	9.75	9.25	10	4.75	2	13.25	2.25	12
11.53	6.25	7	2.75	1.5	8.75	4.5	9	10.5	9.5	5.75	2.5	13.5	3.75	13
11.54	6.75	6.5	3	1	8.5	3	9	10.5	10.75	4.5	1.75	13.25	1.75	13
11.55	5.75	7.25	4.25	1.5	8.5	2.25	10.5	9.5	11.5	4.5	2.25	13	3	12.5
11.56	6.5	5.5	3.75	1	8	2.25	10.75	10	10.5	4.5	1.25	12.75	2.75	13.25
11.57	6.5	5.75	3.75	1.5	7.5	2.5	10	9.75	9.75	4	1.75	13.5	3.5	12.5
11.58	7.25	6.5	3	1	8.75	3	9.75	8.75	10.5	4.75	1.5	13.75	3.5	13.5
11.59	5.75	6.5	2.75	1.5	8.25	3.75	9.75	8.5	9.25	4	1.25	13.5	3.75	12.5
11.6	7.5	5.75	3.75	0.75	7.75	4.5	9.25	10.25	10.5	5.75	2.5	12.75	2.5	12.5
11.61	7.75	6.75	3	0.75	7.75	4.25	9.75	11	9.75	4.25	2.25	11.5	3.25	13.5
11.62	7.75	6	3.5	1.25	7.5	3.75	10	12	11	3.5	2.25	12	3	13.25
11.63	7.25	5.5	3.5	2	7.5	3.5	10.25	12.5	9.25	4.5	2	12.75	3.25	14.5
11.64	8	5.5	4.25	1.75	7.75	3.25	10.75	9.5	11.5	4.25	1.5	12.75	3.25	14.25
11.65	7.75	5.5	4.5	1.75	7	2	9.75	8.75	10.75	6.5	1.75	13.75	2.25	15.25
11.66	7	5.75	3.75	1.25	8.5	2	9.5	8.25	10.75	5.25	2	14.25	2.75	14
11.67	5	6.5	4	1.75	8	2.25	9	8.25	10.5	6	2.25	15	3.5	13.75
11.68	7.5	6.5	3.5	1.25	6.5	2.75	9.5	9.75	10.75	4.75	1.25	13.75	2.25	13
11.69	5.75	6.5	3.5	1.75	7.25	1.75	9.5	9.5	13.75	5.5	1.5	15	2.5	12.25
11.7	5.75	6.75	3.25	1.25	8.75	2.5	9	9.75	11.5	5	1.5	15	2	13.25
11.71	5.5	7	3.75	2	7.25	3.25	8.75	9.5	10.25	7.5	1.5	14.25	2.5	13
11.72	5.75	6.75	2.75	1.25	8.75	3.25	9.75	9.25	9.5	5.25	1.75	15	2.25	14
11.73	5.75	8	3.75	1.5	8.5	2	8.5	9.5	10	4.75	2.25	14.25	3	12.75
11.74	7.5	8.5	2.75	1.5	8.25	2.75	9.5	9.5	9	4	1.75	14.5	3.75	11
11.75	7.5	8	3.5	1.5	7.25	2.75	11.25	9.5	10.75	5.25	1.5	12.5	2	11.75
11.76	6	7.75	3.75	1	7.5	2.75	9.25	9.75	11.75	5.5	2.25	14.75	2.25	12
11.77	7.75	9.25	3.5	1.75	7.25	2	9.25	9.25	9.75	5.75	2.25	14.25	2.75	11.5
11.78	7.75	7.5	3.75	1.75	8.5	2	11.5	8.25	10.5	5	2	14.5	3.5	12.25
11.79	5.75	7.25	3.5	1.25	6.75	3	9.5	7.75	9.5	5.5	2.75	16.25	2.75	11.75
11.8	6	8	3.5	2	6.75	2.5	9.5	7.25	9.5	5.25	2.25	15	2.75	12.25
11.81	6	6.5	3.25	1.75	6	2.75	10.25	9.5	7.5	4.25	2.5	16.25	2.25	12.75
11.82	6.5	6.75	2.5	1.75	6	2.5	10.5	7.75	9.5	5.5	2.25	14.5	3	12
11.83	6.5	8	3.75	1.25	7	2.5	9.5	10	8	5.25	2.75	15.25	2	13.25
11.84	6.5	7.5	3.75	1.5	7	1.75	9.5	10	7	6	2.25	16	3.25	13
11.85	7	7	3	1	7.5	4.25	9.75	9.25	8.25	6.25	2	15.5	4.25	13.5
11.86	5.5	7.5	2.75	1.5	6.5	4	9.25	10	8.5	6.25	2.25	14.25	2.5	12.5
11.87	7	6.5	3	2	7.5	4	10.75	9.25	7.75	7.5	2	14.5	3.25	11.75
11.88	6.75	8.5	2.25	1.5	7	3.25	10.75	11.5	7.75	6.25	2.25	13.75	2.25	13.75
11.89	7.75	7	2.25	1.75	7	3.25	10.5	11.25	8.75	6.5	2.5	14	3.5	12.75
11.9	7	6.75	2.5	1.25	7.75	2.5	10.25	9.75	9	6.25	2.75	14	2.5	11.75
11.91	7.5	7	1.5	1	9.25	3	11.25	9.5	10.5	4	2.25	13.75	2	11.75
11.92	7.75	7.25	2	1	8	2.75	11.25	7	11	5.75	2.5	14.5	4	11.75
11.93	6.75	7.75	2.5	0.75	6.75	1.75	10.25	7.5	10.25	5.75	2.5	15	3.25	13.25
11.94	7.75	7	2.25	0.75	7.75	2.25	10.5	8	10	6.25	2	14	4	12.25
11.95	7.75	7.25	2.5	0.75	7.75	3.25	11.5	8.25	8.75	5.5	1.25	14.75	4	13.5
11.96	6	9.25	2	1.5	6	4.5	10.75	10	8.25	5.75	1.5	15	2.5	11.75
11.97	8	8	2.25	1	5.5	4.5	10.5	10.5	8.5	5.75	2.5	15.5	3	11.75
11.98	6	8.5	2.25	1.25	6.25	4	10.5	9.5	9.25	5.25	1.75	14.75	2.5	12.75
11.99	6.5	9	2.25	0.5	4.75	4.75	10.5	12	9.5	6.25	1.75	14.25	2.75	11.75
12	7	7.25	2.5	0.5	7.25	3.5	12	8.75	9.75	5.25	2	16	2.25	11.5
12.01	6.75	7.5	3	1.25	6.75	3	11.75	9.25	9.25	5	2	15.25	2.25	10.5
12.02	8	6.5	2.5	1.25	7.25	4.5	12.5	10.25	10	5.75	2	15.25	2.5	11.25
12.03	7.25	7.5	3	1.5	5.5	2.75	12	9.75	9.75	5.75	1.75	14.5	3.5	12
12.04	7.75	7.25	2.5	0.75	6.25	3.5	12.25	9	9	6	2.25	13.25	3.75	11.5
12.05	5.75	6	3.75	1.25	7.25	3	11.25	9	10.25	6.5	2.75	15	3	11.75
12.06	6.75	6.5	3.5	2	6.5	3.5	11	7.75	9.75	5.25	2.75	14.75	3.5	13
12.07	7.75	6.5	3.75	1.75	6.25	3.5	11.25	8.75	10	5.5	2.25	14.75	3.75	13
12.08	7	8.5	3.5	1.25	6.75	4	10.5	9.5	10	5	2	14.75	3.75	15
12.09	6.25	7.25	3.5	1.25	6	2.75	10	9.75	8.5	4.5	2.5	13.75	4.5	13.75
12.1	7	8.75	2.75	1	6.5	3.75	11.75	8.25	9.25	4.5	1.75	13.25	3.25	12.75
12.11	6.75	8.5	3.25	1	7	4	11.5	10	9.75	6	2.5	14	2.75	12.5
12.12	7.25	7.25	3.75	1	6.75	3.5	11.25	9.75	7.75	5	2.75	14.5	3.5	12.5
12.13	6.5	6.5	3.5	0.25	7.25	4	11.5	9.25	10	5	2.5	13.75	3.25	12.25
12.14	6	6.75	4.5	1	7.25	4.5	11	9	9.25	6.25	2	14	2.5	12.25
12.15	6.5	6.75	4.75	0.75	8.25	4.25	10	7.75	9	5.5	2.25	14.5	3.5	13.5
12.16	6.5	7.25	4.5	1	7.5	4	9.75	9.5	8.25	6.5	2.25	13.25	2.75	14.5
12.17	5.75	6.5	4.5	2	6.25	4	10.75	9.25	9	6.25	2	14.25	3	12.5
12.18	7	7.25	3.75	1	7	3	10.5	8.75	8.75	6	1.75	15	3.75	14.75
12.19	6.75	9	3.75	1.25	5.25	4.25	10	7.5	7.75	6.5	2.5	14.75	4.5	13.5
12.2	5	7.5	3.5	1.5	7.25	3.5	10.25	8.75	8.5	6	2.75	14.75	4.5	14.25
12.21	7.25	6.75	3	1.25	6.5	3.25	10.75	8.5	7.75	6.25	1.25	14.5	3	12.5
12.22	5.75	7.25	3.5	1.5	8.25	3.5	10	10	8.25	7.25	2	14	3.25	12
12.23	6.75	9.25	3.25	1	6.25	4.5	10.5	9.25	10.5	5.25	2	15.75	2.75	12.25
12.24	6.75	7.5	3.5	1	7.5	3.25	9.75	9.75	10.25	7.25	2.25	15.75	1.5	12
12.25	6.25	8.5	3.75	1	7.25	3.25	9.75	8.5	10.25	4.75	2	15.5	2.75	12.5
12.26	8	8.25	2.25	1.5	6.75	3.5	9.25	9	11.25	6	1.25	13.75	2.75	12.5
12.27	6	7	3	0.5	7.25	2.75	8.25	7	10.75	6	2	15.5	3.5	12.5
12.28	8	6.75	2	0.5	7.25	4.75	9	6.75	10.75	8	1.25	15.5	4.5	13
12.29	6.5	6.5	3	1	7	4.25	8	7.75	9.5	7	1.5	15.75	4.75	12.75
12.3	6.5	7	3.75	1.25	7	3.5	9	8	9.25	7	1.25	15.5	4.5	13.75
12.31	5.75	7	2	1.25	6.25	3.75	8.25	9	9.25	7	1.5	16	4.25	13.25
12.32	7.5	6.5	2.5	1	6.5	3.5	9.5	8.75	8	5.5	1.25	16	4.5	12.75
12.33	7.75	6.75	2.25	1.5	6.5	3.75	9.25	7.75	8.75	6.25	1.5	16.25	3.5	13.25
12.34	7.25	7	2.5	1.5	7.25	3.5	10.25	7	8.75	6.25	1.5	16.25	4.25	12.5
12.35	5.5	6.25	3.25	2	7.75	3.5	9.75	8.75	9	5.5	1.25	15.25	3.75	13.5
12.36	7.25	7.25	3	2.25	6.5	2.5	9.25	6	9	6.5	1.25	16.25	4.25	13.75
12.37	7.25	6.75	3.5	2.25	8	2	9.75	8.25	9.75	5.25	2	16	2.5	13
12.38	8.25	7.5	2.5	2.5	8.5	3.5	9.25	10	8.25	5.5	2	17	2	12.5
12.39	6.25	7.75	1.75	2	6.75	3.25	9	9	9.25	6.25	2	16.5	2.75	13
12.4	7.25	8.25	3	1.5	7.5	2.75	8.75	8.25	10.5	5.5	1.75	16.75	2.5	12.75
12.41	7.75	7.25	2.25	1.5	7	3	10	7.75	9.5	5.25	2	16	2.75	12
12.42	8	8.75	2.5	1	8.25	2.75	9.5	7.5	10.25	6	1.75	17.25	3.75	12.5
12.43	8.5	6.75	2.25	1	7.25	4	9.5	7.5	9.75	5.75	1.75	16.75	3	14.25
12.44	7.5	8.75	2.25	1.75	6.75	3.25	8.5	8	10.5	5.75	1.75	17.25	2	12.75
12.45	7.75	7.5	2	1.75	6.5	3.75	10.5	6.75	11.25	4.75	2	16.5	2	12
12.46	9	7.5	1.75	1	7.75	2	10.5	7.75	10	4.25	2	14.75	3	11.5
12.47	7.5	7	2.75	1.5	7.25	1.5	10.5	8	11	6	2.25	16	2.5	12
12.48	9.5	6.5	2.75	1.5	6.25	2	9.5	6.5	11	5.25	2	14.75	1.75	13.75
12.49	8.75	7.75	3	1.25	6.5	1.75	9.75	7.25	10.5	5	2	15.25	2.25	13.75
12.5	8.25	6.5	4.5	1	5.75	2.5	10.75	10	10.5	5	1	16	1.5	12.75
12.51	9	6.5	3.5	1.5	6.75	3.5	10.5	9	11.75	6	0.75	15.5	2	11.75
12.52	8	6.5	3	2	6.5	3.75	10.75	9.5	12	6.25	1.25	15	3	14.25
12.53	8.5	6.5	2.5	1.75	7	2.75	10.25	9.75	9.75	5.5	1.5	16	3.25	13
12.54	8.75	6.75	3.75	1.25	7	1.5	11.5	9.25	9.75	6.25	1.75	15	3	14.25
12.55	8.25	5.75	3.5	1.25	7	3	11.75	8	8.75	5.75	2.25	15.25	3.5	14.75
12.56	8.75	5.5	2.75	1.75	6.5	3.5	11.25	8.5	9.25	5.25	1.75	16	4.5	12.75
12.57	8.25	5.25	3.75	2.25	7.75	2.75	11.5	8.25	9	5.5	2	15.5	4.5	12.75
12.58	9.75	5	3.25	2.25	6.5	3.5	10	7.25	10.5	6.5	1.25	15.25	3.75	11.25
12.59	8.25	5	3.5	1.75	7.5	2.5	10.75	8	8.75	6	1.75	15.25	3.75	10.75
12.6	8	4.5	4	2.5	8	2.25	12.25	9.75	9.5	5.75	1.75	15.25	2.5	11.5
12.61	7.5	4	3	2.25	7.75	3.5	11.25	7.25	9.5	6.25	1.25	15.75	3	11.25
12.62	8	5.25	2	2.5	7	4.25	13	6.5	11.5	7	1.25	15.5	3.25	10.75
12.63	7.5	5.5	2.5	2	8	3.75	11	8.25	11.5	7.25	1	14.5	3.5	11.75
12.64	7.5	4.25	2.75	2.75	7.75	3	9.25	7.5	11	7.5	1.25	14.75	2.25	12.25
12.65	7.5	5.5	2.5	2	8.25	2	9	8.75	11.5	7	1	14.75	3.5	13
12.66	8.5	5.25	2.75	1.25	8	2.5	8.75	7.75	11.75	7.75	1.5	14.75	2.5	12.75
12.67	8.5	5	3	1.75	9.25	1.75	10.25	8	11.5	7.25	1.25	15.75	2.75	12
12.68	8.5	5.25	3.25	1.25	8.5	2.25	9.5	8.75	11	6	1.25	15.75	3	13
12.69	9	5.5	4.25	0.75	9.5	2	10	6.75	11.5	6.5	1.75	14.75	3.25	12.5
12.7	8	6	3.5	1	9.5	1	10	7.75	12	5	1	15.5	4.25	12.5
12.71	7.75	5	3.25	1.5	10	1.75	9.75	9	10.25	5.75	0.25	16.25	2.5	12.25
12.72	7.5	4.75	3.75	1.5	11	2.5	10	6.5	10.75	5.25	1.25	17.5	3.75	12.25
12.73	8	4.75	3.75	1.25	10	2.25	9.75	8	10.75	5.75	1.5	15.5	2.75	12.5
12.74	9.25	5.25	3	1	9.25	2.5	9.25	8.25	10.5	5.75	0.75	15.5	3.75	13
12.75	7.5	4.75	3	1	10.5	3.25	10.25	9	10.75	6	1.25	15.25	3.75	13.25
12.76	7.25	5	3	0.75	11.25	3	9.25	8.75	10.25	4.5	0.75	15.5	3.25	13.75
12.77	8	5	3.75	0.75	11.25	2.75	9.5	6.75	11	4.75	1	16.25	4	13
12.78	7	4.5	2.25	0.75	9.5	3.75	10	8.5	10.25	4.5	0.75	16.5	4	13
12.79	6.25	5.5	3.5	1.5	9.75	3.5	9.75	8.25	10.5	4.5	0.75	17.25	4.25	13.75
12.8	7.75	5	3	1.5	10.25	2.75	10.75	9.5	11.75	3.75	1	17.25	3.75	13
12.81	7	5.25	2.75	1.25	9.75	3.75	10.5	8.25	10.25	5.75	1.25	18.75	4.25	14.25
12.82	7.5	5.5	2.25	1.25	8.75	4	9.75	7.25	11.25	3.25	1.5	18	3.5	13.25
12.83	7.5	5	3	1.5	8.5	4.25	9	7.25	11.25	3.75	1.75	16.25	4.25	13
12.84	8.25	5.75	3.25	1.25	8.5	2.75	9.75	7.5	11	4.5	2.75	16.75	2.75	13
12.85	7.5	5.5	3.75	1.5	8.5	3.5	9.5	7.75	10	3.75	2.25	18.5	4.25	13
12.86	7	6.25	2.75	0.75	8.75	3.25	10	8.5	9	3.5	2.25	18	4.5	13.25
12.87	6.5	4.5	2	1.25	9.5	3.5	9.75	8	8.5	3.75	2.5	17.75	3.25	14
12.88	6	6.75	2.75	1	10.5	1.5	10.25	8.25	8.75	3.75	2.75	17.25	3.5	13.25
12.89	6.5	5.5	2.5	1	10.75	3.75	10	9.75	9	3.5	2.5	17.5	3.75	12.25
12.9	7	5	3.5	1.25	9.25	5	9.5	10	8.75	3.25	2.75	16.25	2.75	14.75
12.91	5.75	4.75	3.25	1	8.75	4.75	10	8.75	9	5	1.25	15.75	3	14.25
12.92	6.75	5.5	3	0.75	10	2.5	9.5	8.25	9	4.25	2.75	16.5	2.5	14.5
12.93	7.5	6	2.75	1	9.25	3.5	11	8.75	9.25	4	2.75	16.75	2.25	13.25
12.94	7.75	4.75	3.25	1.25	7.75	3.25	9.5	10.5	8.75	4.75	2.75	16.5	2.75	14
12.95	8.75	6.25	3	1.25	7.25	2.75	9.75	9.5	9.25	5.5	2.5	17	3.25	13
12.96	6	7.25	2.25	1.75	7.5	3.75	9.75	8	9.5	3.5	2.75	16.75	3	13.5
12.97	7.75	6.75	2.25	1	7.5	3.25	10	8.25	10.5	4.5	3.75	15.75	2.25	14.5
12.98	7.75	6	2.75	1.5	7	3	10	7.5	10	4.5	1.75	15.5	2.25	12.5
12.99	7.5	7.75	3	1.5	7.5	3.75	9.5	7.75	9.25	5	2.5	17.25	2.75	14.75
13	10	7.25	1.5	1.5	6.5	4	9.5	8.5	9	3.25	2.75	17	2.5	14
13.01	8.25	7.5	2.5	1.5	6.75	3.5	9.25	6.75	10	5.75	2.5	15.75	2	14.75
13.02	8.5	7.5	3	1	7	3	9.75	8.25	8.5	5.5	2.5	16	3.25	14.75
13.03	8.75	8.5	2	2	5.75	2.5	10	8.25	9.75	5.5	3	15.75	2.75	14
13.04	9.75	5.75	2.5	2.75	6.5	2.5	10.25	7.25	9	4.5	3.25	15.75	2.75	14
13.05	9	5.75	3	1.5	6.25	1.25	9.75	8.75	8.75	4.75	3	15.5	3	15
13.06	9.25	5.75	2.25	1.75	5.5	2.75	10	8.75	9.75	5.25	2.5	14.5	3.75	13
13.07	10.25	6.75	2.25	1.75	5	3.25	10	8.25	9.5	5.25	2	15.5	2.75	13
13.08	10	5.75	2.5	1.25	6.5	3.5	9.5	9	10.25	5.75	3	14.5	2.25	13.75
13.09	10	7	2	1.75	6.25	3	11.5	9	9.5	5.5	2.5	15.25	5	13.5
13.1	8.75	5.75	2.25	1.75	6.5	3.5	11	9.25	11	7	3	14.75	3.75	12.5
13.11	9.25	7.5	2	1.75	6.75	3.25	11.25	9.25	8.75	4.5	2.25	13.5	3.75	13
13.12	9.25	6.75	2	2	5.5	3	10.5	10	9.75	4.25	2.25	14	3.75	13
13.13	9.75	6.25	3.25	2	6	3.75	9.75	10.25	10.75	4.5	2	14.25	3.5	12.5
13.14	8.75	6.5	1.75	2.25	5.75	3.5	11	9.75	9	4.75	2.5	14	2	13
13.15	9	6	3.25	1.75	6.75	3	9.25	10.25	8	5.5	2	13.5	3.25	13.25
13.16	7	6	3.25	1.5	7.5	3.5	10.25	9	8.5	5.25	2.25	14.5	3.25	13
13.17	7.25	6.5	3.5	1	7.25	2	11.25	9.25	9.25	4.5	2.75	14	2.75	13
13.18	6.5	6.75	3.5	1.25	8	2.75	11	9.5	9.75	4.75	2.75	14.75	2.25	14.75
13.19	5.5	7.75	4.5	1.5	7	2.75	10.5	12.5	9.75	4	2.75	14.25	3.75	14.5
13.2	7.25	6.25	2.25	1.5	7.5	2.5	9.5	11.5	10	5	2.25	13.5	3.5	14.5
13.21	8.25	5.25	2.75	1.75	7.75	2.25	9.5	10.5	10	4	2	12.25	2.75	14.5
13.22	9.75	4.5	3.25	2.25	7.75	3.25	10.75	9.75	11.5	4.5	2.5	14	3.25	14
13.23	9	5.75	2.5	1.5	8	2.75	11	8	11.25	5.25	1.75	12.25	3.25	13.5
13.24	8.25	6.25	2.5	1.5	8	3.25	10	9	12	5.25	2.25	13	3.5	14.5
13.25	6.75	5.75	3	1.25	7	2.75	10.75	9.25	13.5	4.75	1.75	12.5	1	14
13.26	8.5	6	3.5	1.25	6.5	2.25	11	8.25	12	4.5	2.5	12.25	3.5	14
13.27	8	6.5	2.75	1	5.5	3.25	11.75	10.5	11.5	4.5	1.5	13.5	3.25	12.5
13.28	8.25	5.75	3	1.25	7.75	3	10.75	9.75	13.25	3.75	1.75	12	3	11.75
13.29	7.5	5.5	2.75	1.25	6.75	3.5	10.25	10.5	11.5	4	2.5	12.5	4.5	12.25
13.3	7.75	6	2.75	1.75	6.5	2.5	10.25	11.5	11.25	3.25	2	12.5	3.25	12.75
13.31	8.75	6.75	4	2	6	3	10	11.25	10	4.5	2	13.75	3.75	13
13.32	9.25	5.25	2.25	2	5.75	3.25	10.25	8.75	12	5	1.75	14	3.75	11.75
13.33	10	7.5	2.25	2	6.25	3.25	10.25	10.5	12.25	4	1.5	14	4	12.25
13.34	8	7.5	3	1.25	6.75	2.5	9.5	9	12.5	3.5	2	14.5	3.75	12
13.35	8.25	6	2.25	1.5	6	3.75	9.5	10	11	4.75	1.5	12.75	4	12.5
13.36	8.25	6	2.25	1	5.5	4	9.5	9.5	10.75	4	2.25	14.75	4	13.75
13.37	7.5	6	2	2	5.25	3.25	8.75	9.5	10.5	3.75	2.5	14.25	4	13
13.38	7.5	7.25	2	2.25	6	3.25	8	9	11	3.75	2.5	14.5	3.75	12.25
13.39	8	7	2	1.25	6	3.75	7.75	9.25	10.5	3.25	2.5	14.25	3	11.75
13.4	7.5	7.75	3	2.25	6.25	3.5	7.5	8.5	10.25	4.5	2.75	14	2.75	12.75
13.41	9	7	2.25	2.5	6.25	2.25	8.5	9	10.25	3.75	2.75	14.5	2.75	13
13.42	10	6	2.25	1	5.5	2.25	8	9.5	11.5	4.25	2.25	15.5	3.25	14.5
13.43	9.75	6.75	3.25	2.25	6	2.5	8.25	9	11.25	5.25	2.5	13.25	3	13.75
13.44	9.5	6.5	3.5	2	5.5	2.75	7.75	11	11.5	4.5	2	13	2.5	14.75
13.45	8.25	5	3.75	2.25	5	3.5	8.5	8.75	10.75	4.75	0.75	13.25	2.75	14
13.46	8.75	6	3.5	1.75	7.25	2.75	8.25	9.25	12.25	5.5	1.25	13	3.25	14.5
13.47	9.25	5.25	4.25	2.75	6.25	3.5	8.25	10	11.5	4.25	1.25	12.5	2.75	13.75
13.48	9.25	7.75	3.75	1.5	6.75	3	9	8.75	12	4	1.25	13.75	2.25	13.25
13.49	6.75	5.25	4	2.25	7.25	2.25	8.75	10	12	4.25	1.5	12.75	3.5	14.75
13.5	7.5	6.25	3.5	1.5	6.75	3	8.25	10.75	11.25	4	1.75	12.75	3.75	15.75
13.51	7.25	7.75	3.25	1.25	7.25	3	9	12.25	11.5	3.75	1.5	12	2.5	15
13.52	8	5.75	3.25	1.5	7	2.75	8.5	10	11.5	5.75	2.5	12.75	3.25	14.5
13.53	10.75	6	3.75	1	7.25	2	11	9	12.5	4	2.5	13.25	3	14
13.54	11	4.25	3.5	1.25	7.25	2.25	10.5	7.75	12.25	5.25	2	13.75	2.5	13.75
13.55	10.25	5.25	4	1.25	6.5	2.75	10.5	9	11.75	4.75	2.25	13.75	4.25	14.75
13.56	10.25	6.5	3.25	1	6.25	2.75	10.5	9.5	13	4.5	1.75	12.75	2.75	13.75
13.57	10.25	4.75	3	2	6	3.25	9.75	10.5	11.75	3.5	1.25	13	2.75	13.5
13.58	10.75	5	4.5	1	5.75	1.5	10.75	10.25	12.75	3.25	2	12.75	3.5	14
13.59	8.5	5.75	3.75	1.5	5.5	2.25	9.25	10.25	13.5	3.75	1.5	13.25	2.5	13
13.6	9.75	5.75	3.25	1.75	5	2.25	9.25	8.75	12.5	3	0.75	13.5	3.5	12.75
13.61	9.25	7	2.75	1.5	6.75	2.25	9.5	7.75	13	2.75	1.5	13.25	3.75	12.25
13.62	9.25	6.5	3	1.75	6.25	3.5	9.25	9	13.5	4	1	12.75	4.5	12.75
13.63	11	6.75	3	1	5.5	2.25	9.25	9.5	11.75	5	1.5	13	3	13.25
13.64	11.5	6	3	0.75	6	3	7.5	10.75	11	5.5	1.5	11.25	3.25	13.5
13.65	9.5	6	1.5	2	5.5	2.5	9.5	9	13.25	6	1.75	13	2	13.75
13.66	10	6.75	1.5	1.5	5	2.75	9.5	8.25	11.25	5	1.75	12	4.5	12.25
13.67	10	6.5	2.25	1	5.25	3	8.75	11.25	9.5	5	1.5	12.75	4	13.25
13.68	12	5.75	2.75	1.25	5	2.25	8	10.5	11.75	5.25	1.75	11.75	1.75	14.75
13.69	9.5	6.5	3.5	1.25	4.75	1.75	8.75	9.5	11	5.5	2.25	13.25	2.5	13.25
13.7	10.75	6	3.25	1.5	6	2	9	9	9.75	6.5	2.25	13	2.75	14
13.71	10.5	6.5	3	1.25	6.25	1.75	9.25	9.75	10	5.75	1.75	13.5	3	12.25
13.72	9.25	5.75	3	1.25	5.75	1.75	8.25	10.5	10	4.75	1.25	13.75	3.5	14
13.73	9.75	6.75	3.25	1.25	6.25	2.5	8.25	9.75	11.25	5.5	1.5	14	3.25	13.25
13.74	8.25	7	3.25	0.75	6	2.5	9.25	8.5	11.5	4.75	2	13.75	2.5	12.5
13.75	8	6	3.5	1	5.75	3.5	8.75	10	12	6	1.5	13.75	2	13
13.76	7.5	7.75	3	0.75	5.5	2.75	11.5	9.5	13.25	5	0.75	13	2.25	12.5
13.77	7.5	6.75	2.5	1	6.5	4	9.25	8	13.25	4.5	2.25	12.5	1.75	11.75
13.78	7.75	6.75	2.5	0.5	6.25	3.75	9.5	11	12	4.75	1.75	12.5	3.25	13
13.79	8	6.25	2.75	0.75	6.75	4.5	9.5	11	11.75	4.25	1	13	3.75	14.25
13.8	7.75	6	3.25	0.5	6	3	9.5	8.25	12.25	4.25	1.5	13.25	4	13
13.81	6.5	6.25	4	1	7.25	4.5	9	10.25	11.5	4.25	1	13.5	3	14
13.82	8.25	7	2.75	1.25	5.75	3	10.25	9.5	13	5	1.25	13	2.5	13.25
13.83	6.5	7.75	3.5	0.5	6.25	4.5	9.75	9.5	12.75	5.25	1.5	13	3	12.75
13.84	8.75	5.5	3.5	1	6.75	3.5	10.5	9.25	12.25	4.5	1.5	13	4	12.75
13.85	7.75	6.5	3	0.75	6.75	3.5	9.5	9.75	12.5	5.25	1.5	13	3.25	14
13.86	8	6	3	1.25	6.75	4	10	9.75	13	4.25	1.25	12	3	14.5
13.87	8.75	7.5	3	1	6.25	3.5	9.75	10.25	10.5	3.75	1.25	12.5	3.25	14.5
13.88	9	7	2.5	0.75	6	2.75	9.25	11.25	11.25	3.75	1	12.25	3.75	13.75
13.89	6.75	7	3.5	1	6.25	3.25	9.75	8.75	11.75	4.75	1.25	12	3.25	14
13.9	8	7.75	2.75	1	7.5	3	9.5	11.5	11.25	4.25	1.75	12.5	2.25	12.25
13.91	7.75	8.5	3	1.25	5.75	3.75	10.75	12.5	11.5	3.5	1.75	12	3	10.75
13.92	7.5	8	3.5	0.75	5.75	3.25	10.75	12.25	11.25	4.5	1.5	12	2.25	10.5
13.93	7	6.75	4.25	1.25	5.25	3	9	12	11.5	5.25	1.25	12.25	4	10.5
13.94	8.5	7	3	0.75	7	3.25	10.5	12	10	4.25	0.75	13.75	2.25	11.5
13.95	8.25	6.75	3.5	1.25	6	3	10	10.25	11.75	4.5	1.5	14	2.5	12
13.96	6.75	7.25	2.5	1.5	5.75	2.25	10	11	11.25	3.75	1.5	12.5	3.25	12
13.97	7.25	7.25	4.25	1.25	6.25	2.25	11	9	12.5	4	1.5	13.25	1.75	13.75
13.98	6.5	7.5	3.5	1.25	6	2.5	9.25	9.25	9.75	6	1.5	12.75	3.5	11.25
13.99	6.75	8.75	2.75	1.25	6.5	2.5	8.5	9.25	10.25	6.5	2.25	12.25	2.25	12
14	7.5	7.25	3.75	1	6.75	4.5	9.25	11.5	10	6	2.25	12.5	2.75	12.75
14.01	6.75	8	2.75	1.25	6.5	2.75	8.25	8.5	11.25	6	1.25	13	2.25	12.75
14.02	7	6.75	2.75	1	7.5	3.5	10	8.25	11.5	6	2	13	2.25	12
14.03	7.25	6	3.5	1.75	6.75	3	9.5	10	11.75	5.5	1	12	3.25	13
14.04	6	7	4	1.5	7.25	3.75	10	9.25	12	6	1.5	12	3.25	13.75
14.05	7.5	7.25	4	1.75	7	2.75	10	9.5	12.25	6	2	11.75	2.25	13
14.06	7.5	7.25	4	1.5	6.5	2.5	10	10.25	10.25	6	1.75	11.5	3.25	13
14.07	8	7	2.5	1.25	7.25	2.25	10.5	10.5	12.25	6.5	2.5	11.25	3	12.5
14.08	8.25	7.75	4.75	1.25	7.25	2.5	10.75	8.5	11.75	7.5	1.5	11.25	2.5	11.5
14.09	7.5	8.5	3.25	1	7.25	1.25	8.25	8.5	13	7.75	1	11.75	3	12.75
14.1	8.25	7	3	1	6.75	2	10.25	8.5	12	5.5	1	12	2.75	13.5
14.11	8	8	2.5	1	7.75	2.5	10.25	10.25	11	6	1	11.5	3.75	14.25
14.12	6.75	7	3.5	1.75	8.5	2.5	10.25	10.25	11.75	5.75	1.25	11.5	3	13.5
14.13	7.5	6.25	2.75	0.5	7.5	2.5	9.75	10.5	10.5	6.25	1.75	10.75	3.5	14
14.14	8	8.25	2.75	1	6.75	2.75	10.5	9.25	11.75	5.75	2.25	12	3.5	14
14.15	7	8.5	2.5	1	6.25	3	10	8.25	9	6.75	2.25	11	3.25	12.5
14.16	7.75	7.75	3	1	8.25	2.75	11	10.5	11.25	6.75	2.25	12	2.5	12.5
14.17	8.25	7.25	2.75	1.25	8.25	4	9.25	10.25	10	7.75	2.75	11.5	2.5	13.5
14.18	6.25	6.25	3.25	0.75	8	3.75	8.5	10.5	10.75	5.75	2.75	11	3.75	12
14.19	7.5	6	2.5	0.75	7.75	4.25	10	10.25	10	5.5	2.25	12.25	3.75	13
14.2	7.25	6.75	2.75	0.5	8	3.5	9.5	9.5	9.75	5.25	2	12.25	2.75	13.25
14.21	6.75	7.75	2.75	0.75	9.25	1.75	7.75	10.25	9.75	4.5	2	12.75	3.25	15
14.22	7	7.5	2.75	1	7.75	3.5	9	11	10.5	5.5	2	11	2.25	13.25
14.23	7	6.75	3.75	1.25	7	3.5	9.75	11.75	11.5	5	2.25	11.75	2.75	14.5
14.24	5.75	6.75	4.25	1	9	3	8.5	10.75	10.5	5.5	3	12.75	2.75	13
14.25	6.25	7.5	3.75	0.75	7.5	2.75	9	10.75	10.5	4.75	2	13	3.75	13.5
14.26	5.5	6.25	3.75	0.75	8.25	2.75	9.5	9.5	11.75	3.75	2.25	12.5	3.25	13.25
14.27	7.5	5.75	3	0.75	8.75	2.75	8.75	10	12.75	4.25	3	12	3.5	13.25
14.28	6.25	8	4	0.5	8.25	2.75	9.5	8.75	13	4.25	3	12.5	2.5	13.5
14.29	7	6.5	2.25	1	9.5	3.5	8.75	8.25	13	5	2.5	12	3.5	14
14.3	7.25	6.5	2.5	1	9	3	7.75	9	13	4	2.25	12.25	3.25	13.25
14.31	7.5	7	2.75	1.25	9.25	4	9.25	9.5	12.5	3.5	3	11.75	3.5	12.25
14.32	8.25	6.5	1.25	1	9	3	8.25	8.25	11.25	5.5	3	12.75	4.25	13.5
14.33	8.25	7.5	2.75	1.5	7.75	3	9.75	8.25	10.75	5.25	3.5	13.5	3.75	13.75
14.34	6.75	6	3.25	0.75	7.25	2.75	11	8.25	11	4.5	2.75	13.75	3.25	12.75
14.35	7.75	6.25	2.25	1.5	8.75	2.25	11.25	6.75	12.25	4.5	2.25	15	3.5	12.75
14.36	7	6.75	3.25	1	8.25	2.5	10	8.75	11	4.25	3	13	3.5	12.25
14.37	9.5	6.25	2.75	1	8.25	2.75	12	7.25	10.75	4.5	2.75	14.5	3.25	12.25
14.38	7.75	7.25	2	1.5	8.25	3	11.25	9.5	11	4.5	2.75	14.5	3.5	12.25
14.39	6	5.5	3	1.25	8.5	3.75	10.5	8.5	13	3.25	2.5	15.25	2.5	12
14.4	8.25	5.75	2.5	1.5	7.25	4	10.5	8.5	11.25	3.75	2	14.25	3.75	11.75
14.41	7	8	2.5	1.25	7.5	3.75	11	9.75	11.75	3	2.25	14.75	2.75	13
14.42	6.75	7.5	2.5	1.25	8.5	2.25	10.5	10	11.25	3.25	2.25	13.5	3	12.5
14.43	7.25	7.5	3.75	1.5	8	3.5	9.75	8.5	12	3.5	3	13.75	3	12.25
14.44	7	8.25	3.75	1	7.5	3.25	10	11	10.75	3.5	2.75	13.75	2.25	12.75
14.45	7.75	5.75	3.5	1	7.5	2.5	9.25	9.75	11.5	4.75	2.25	12.75	3	11.5
14.46	7.5	6.75	3	1.5	7.25	1.75	11	9.25	11.25	3.5	3	13.5	2.5	12
14.47	8.25	6	3.25	1.25	8.75	3	10.75	10.5	11.75	4.25	2.25	13.75	2.75	12
14.48	7.75	7	3.75	1.75	7	2.25	11	9.75	11.5	4.75	3.75	14.25	2.75	11.75
14.49	8.5	6.25	3.75	1.5	7	1.75	9.25	10	9.75	4.75	3	14	1.75	11.5
14.5	9	5.75	3.5	1.5	6.75	2.25	10	10.75	10.75	3.25	2.5	13	3	12
14.51	7	5	3.5	1.75	6.5	3	10	9.75	10.5	3.75	1.75	14.75	2.5	12.25
14.52	8	5.75	3.5	1.25	7.5	2.75	10.5	10.75	10.5	3.75	1.75	14	2.25	13
14.53	9.75	6	3	1	7.25	3	9.5	11.25	10.25	4.5	2.5	14	4	13
14.54	7.75	5.5	3.75	0.75	7	3	10	11.5	10	3.5	2.25	15	3.5	11.25
14.55	8	6.25	3.5	1	7	2.75	9.5	11.75	9.75	2.75	1.75	13.75	3.25	13
14.56	8.25	6.5	3.75	0.75	6.25	3.5	10.25	11.25	10.75	3.75	2.25	13.75	2	13.25
14.57	9	6.75	5	0.75	6	3	10	11.75	10.25	2.75	3	13.5	3.5	13.5
14.58	7	6.75	3.5	1.5	5.25	3.5	10	9.25	10.25	3.25	2.75	13.75	3.75	11.5
14.59	6.5	8	3.75	1.75	5.75	3.25	10	10.25	11.75	3.75	2	14.25	2.75	12.5
14.6	7.5	6.75	3	1.5	6.75	3.5	10.25	10	10.75	3	1.75	14.25	5.25	14.25
14.61	8.5	7.25	3.25	1.5	5.25	2.5	10.25	10.75	11.25	3	2.5	14	3.5	13.5
14.62	7.25	7.25	3.75	1.5	5.25	3.75	9.75	11	11	2.75	2.5	13.75	5.25	13.5
14.63	7.75	6	3.5	0.75	6	3.25	9.75	9	10	3	1.5	13.75	4	14.25
14.64	9	7.5	4.25	1	5	1.75	9.75	10.25	10	2	2.75	14	4.5	13
14.65	7.5	6.75	3.75	1.5	4.75	1.75	12.25	9.25	10.25	2.5	2.25	13.5	4.25	12
14.66	9.5	5	3.75	1.25	6	1.75	11.5	9.25	11.5	4	1.5	14	3.5	12
14.67	9.75	4.75	5	1.25	6	2	10.25	11.25	10.75	4.75	1.5	14.25	4	13.75
14.68	9.75	5.5	4.5	1	6.25	2.5	11.25	10.75	11.25	4	2.25	13.5	4.25	12.5
14.69	8.5	7	5.25	1.75	5.25	2	11.75	11.75	10.25	3.25	1.5	14.75	3.5	12.75
14.7	9.5	4.5	3.75	1.5	6.5	1.25	11	9.75	11	3.25	1.5	14	4.75	13.5
14.71	10.5	4.75	3.25	1.5	7.25	2.25	9.75	9.75	11.25	2.75	1.75	15	4.75	13.5
14.72	9	5.25	5	1.25	7.25	3.25	10	9.5	11.75	2.75	1.25	14.5	5	12.25
14.73	9	5.5	4.25	1.25	7.25	1.75	9.5	10	11	2.75	1.5	13.25	5.5	12.5
14.74	8	5.75	4	1.25	6	2.25	9.75	10.25	9.75	3.5	1.25	15.25	4.75	12
14.75	8	5.75	3.75	1	7.25	2.75	10.75	9.5	10.25	3.25	1	14.75	3.75	12.75
14.76	10.25	6.5	4.75	1	6	2	9.75	10.5	9	3.5	1	14	4.5	12.25
14.77	9.5	4.25	4.75	1	6.75	0.5	10	11.25	10	3.25	0.75	12.25	5.5	13
14.78	8.5	6.5	3.5	1	5.5	1.75	9.75	13	10	3.75	0.5	14.5	4	12
14.79	9.5	5.5	4.75	1	6.5	1	9	12.75	10.75	3	0.5	13.25	3.75	13.75
14.8	9.5	6.5	3.75	1	7.25	1.25	8.5	11.75	10	3.25	1	14	3.25	13
14.81	10.75	6.25	3	1.25	7.5	2.25	8	14	8.75	3.25	1.25	13.75	3.25	13
14.82	10.25	6.25	3.25	1	7.5	1.75	9.75	11.25	9.75	4.25	1	14	3.5	11.75
14.83	10.25	6.75	3	1	7.75	2.5	9.25	11.5	9.5	4	1.75	15	2	11.5
14.84	8.25	5.75	3.75	1.25	6.5	2	8.75	11.25	10	3	1.75	14	3.25	11
14.85	7.75	7	3.25	1.5	6.25	2.5	8.75	11.75	10.5	4.75	1.25	14.25	2.5	12.75
14.86	9	6.5	3.5	1.5	8.25	2.5	8.5	12	10.75	3.25	1	14.25	3.5	12.75
14.87	7.75	6.25	3.75	1.75	7	2.5	9.25	11.75	10	3.75	1.25	14.75	3.75	12
14.88	9	5	3.25	2	7	2.5	9.25	10.25	11	3.5	1.5	13	2.75	12.75
14.89	9	7	3.25	2.25	7	2.25	9.25	10.25	11.75	3	1.25	12.75	4.5	11.75
14.9	8.75	6.25	2.75	1.75	6.25	2.25	7.75	9.75	12.25	4	1	11.5	3.5	12.25
14.91	8.75	6.5	3.25	2	6.5	3.5	8.5	8.75	12.75	4	1.5	12.5	4.25	12.25
14.92	7.75	6.75	3	2	5.75	3	8.75	10.75	11.5	4.25	1.5	12.5	3.5	12
14.93	8	6.25	4	2	5.75	4	8.75	11.25	12	3	1.25	12.5	4.75	13
14.94	8	6	3.5	1.5	6	3.75	9.5	10.5	11	2.75	1.25	12.5	3.5	10.25
14.95	7.25	6.5	4	1.75	6.5	3.25	9.75	10.25	12.5	2.25	1.25	14.25	3.75	11.75
14.96	8	5.5	4	2	7	2.75	9.25	9.75	11.5	3.75	1.5	14.5	2.5	12
14.97	7.25	7	5	0.5	7.5	2.75	10	9.25	12.25	4	2	14	4	10.5
14.98	7.75	7.25	4	1.5	6.5	3.25	9.75	8	11	3	1.75	13.5	5	10.75
14.99	8.25	7.25	4.5	1.25	6.75	3.5	9.5	9.5	10.75	3.25	2	14	4	9.75
15	7.75	6.5	2.75	2.5	7.5	1.75	8.75	9	11	3	2	14.75	4	11.25
15.01	6.5	6	3.25	2.25	7.25	3.25	10	10.5	9.5	3.5	1.75	15	3.5	10.75
15.02	7.5	6.5	3.25	2.75	6.5	3.5	10.25	11	10.75	4	2.25	13.75	3.5	9.5
15.03	8.5	5.75	2.25	2.25	7.75	2.75	9.25	10.25	10.75	3	1.75	14.25	2.75	11
15.04	9	4.5	3.25	2.5	7.25	3	9	8.75	10	3.75	2	13.25	5	11.25
15.05	7.75	6.5	2.75	2	8	2.5	8.5	10.25	10	3.25	1.75	15	4.5	10.75
15.06	7.5	6.5	2.5	2.5	7.5	2	9.25	9	10	3.25	2	14.25	3.75	10.75
15.07	7.25	5.25	3.75	2	9.75	2.75	9	10	10.25	3.75	1.75	15.25	3.75	10
15.08	8.5	7.25	2.75	1.75	8	2	8.75	11	10.25	4	1.5	14	5	10.5
15.09	7.5	5.75	2.5	1.5	9.25	3	10	10.5	10.25	3.75	1.75	14.5	4	11
15.1	6.75	6	3.75	1.75	8.5	2.25	10	9.25	11	3	2.25	14.75	4.5	11.25
15.11	8.25	5.75	3.5	2	8.25	2.5	10.5	9.75	10.25	3.5	2.25	13.5	6	11.75
15.12	8	6.25	2.25	1.25	9.25	2.25	9.5	8.75	10.5	3.5	2	13.75	5.25	12.25
15.13	6.75	6.5	2.75	1.25	8.25	1.75	8.5	9	9	3.75	1.75	13.75	5.25	11.5
15.14	7.75	6.5	2.75	2	8.25	2.25	8.25	9.5	9.75	3.25	1.75	14	5.5	11
15.15	8	5.25	2.5	1.25	7.5	2.25	7.75	9	9.75	3.5	2	14.25	5.5	12.5
15.16	7.5	7.75	1.5	1.75	8.25	2.75	9.25	9.25	9.75	5	2.5	13.75	5.25	12.25
15.17	7	6.5	2.75	2.25	8.75	3.25	8.75	10.5	9.25	4.75	2.75	13.75	3.75	13
15.18	6.5	6.75	2.75	1.25	7.25	2.5	9.75	11.75	9.75	4.25	2.5	12.75	3.75	14
15.19	6.75	6.5	2.25	1.75	8	3.25	8.25	9.75	9.5	4	2.5	13.25	3	12
15.2	7.5	5.25	2.75	2.5	7.75	4	9.25	8.5	9.75	4.5	1.25	13.25	3.5	12
15.21	7.25	5.25	2.5	2.75	7.5	3.75	9.75	9.25	10.25	4.25	2	14.5	4	12.25
15.22	6.25	5.25	4	2.75	8.5	2.75	10	9.5	9.5	4.5	1.75	14.75	3.75	11.75
15.23	6	5.75	4	2	6.75	4	9.75	8.75	10.25	3.75	1.5	16.5	2.25	11.5
15.24	6.25	5.5	5	2.25	7.75	1.25	9	7.75	10.75	4.25	2.25	15	3.75	13
15.25	6.75	6.25	4.25	2.5	7.5	1.5	9	10	9.75	4	1.75	14.5	4	12.75
15.26	6.5	6.5	3.75	2	7.75	3.25	9.75	10.25	10	4	1	14.75	2.25	12.5
15.27	7	5.5	3.5	2.25	8.25	1.75	10	8.75	9.25	5	1.75	14.5	2.75	11.75
15.28	6.5	6.25	3.25	1.5	8	2	11.25	11	8.5	4.75	1.25	15.5	3	13.75
15.29	7	6	3.75	2.25	8	2.5	9.25	11.25	9.25	4.25	1.25	15.75	3	12.5
15.3	7.75	7	3	1.5	8	2.25	9.5	12.5	10	3.5	1.25	15	4.25	13.25
15.31	6.5	7.25	3	1.75	9	2	10	11.75	10	3.5	1.75	15.5	3	12.75
15.32	7	5.5	4.75	2	9.25	1.75	11	11.75	9.5	4.25	1.25	14.75	3.75	13.5
15.33	8	6	3.25	1.5	9.5	2	11.5	10.5	9.5	5	0.5	15	3.25	11.75
15.34	6.25	7.25	3.25	1.5	9.25	2.75	10.25	10	10.75	4	0.75	15.25	4.75	12.5
15.35	6	6.75	2.75	1.5	9.25	2	10.5	8	11.25	5.25	1	14	4.25	11.5
15.36	6.25	6.25	2.5	2.25	10	3.25	9.75	9.5	10.25	3.75	1.25	15.5	5	11
15.37	7.5	6	3	2.25	9	2.25	9.75	7.5	11	4.5	1.5	15.5	4.5	12
15.38	4.5	6	3	2.25	9.5	4	9.25	8	11	5	1.75	15.75	4.25	14
15.39	6.75	5.5	3.75	1.75	10.25	2.5	9.5	8	13.5	4.75	1.5	15.25	4.25	10.5
15.4	6.75	6.25	3	2.5	9.75	2.25	9.25	7.5	11.25	4.25	1.5	15	3.5	11
15.41	8	5.25	3	2.25	9.25	1.5	9.25	8	10.25	4.5	1.5	14.25	4.5	11.5
15.42	8.5	5.75	3	3	9	2.75	8.75	8.25	11.25	4.5	0.75	14.25	4.5	10.5
15.43	7	5.75	2.75	1.75	8.25	3.5	8.5	9	9.5	5.25	1	13.5	4.25	11
15.44	8	3.75	4.5	1.5	9.25	3	9	8	11	5.25	1	13.5	5	10.25
15.45	7.5	6.25	4	2.25	7.75	3.5	8.25	8.25	11	5.75	1	13	5.5	11.25
15.46	7.25	6.75	3.75	2	8	3.25	7.5	7.25	10.75	5.5	1	13.25	4.25	10.5
15.47	7.5	4.75	3.5	2	8.75	2	8.5	9.5	10.5	5	1	11.75	4.75	13
15.48	5.75	5.5	3.25	2.25	8.5	2.5	9.25	9.75	9.75	3.5	1.25	13.25	4.5	10.75
15.49	6.5	6.5	3.25	1.75	8.75	1.75	8	10.5	9.5	5.5	0.75	13.75	4.75	11.25
15.5	5.75	5.25	3.75	2.25	9.5	2.75	9.25	9	8.5	6.25	1	15	5	11.5
15.51	7.75	6.25	4.5	2.5	8.5	2.5	8.75	11.75	9	5.25	1.5	14	4.5	13.5
15.52	6.25	5	4	1.75	8.25	2.75	9.75	10.25	9	6.25	1	14.5	4.75	11.25
15.53	6.75	5.25	3.25	2.25	8.75	4.25	9	11	8.5	6.25	1.5	14	3.25	13.25
15.54	7	6	3.5	2	7.75	4.25	9.25	11.25	8.25	4.25	0.75	13.5	3.75	11.5
15.55	6.5	4.75	3	2.25	9.25	2	9.25	9.5	9	6.75	1	12.5	3.5	10.75
15.56	5	6.5	3	1.75	9.25	2.75	10	11.25	9.25	5.25	1	13.25	3.25	11.75
15.57	7.25	4.75	3.5	2.5	8.5	2.5	10.25	13	10	4.5	1.75	14.25	2.75	10
15.58	6	5.75	3.75	2.25	8	2.75	10.25	11.25	10	5.25	1	13.5	3.25	10.25
15.59	7	6	3.25	2	8.5	2	10.75	10.25	11	6	1.75	12.25	4.25	10.5
15.6	7.5	5	3.75	2.25	9	2	10.5	10.25	10.5	5.25	2	12.25	3	10.75
15.61	7.75	5	3	2.75	9	2.75	9.25	9.75	10.5	5.25	1.5	13.25	4	11.75
15.62	6.25	4.25	3.5	2	10.25	4.25	9.25	8.75	11.25	5.25	0.5	13.75	4	11
15.63	6.5	4	4.5	2.75	9	3	10.75	9.5	12.5	5	1.25	14	3.5	11.25
15.64	8.25	4	3.25	2	7.75	2.25	9.5	10.25	11	4	1.5	13.5	3.75	12.25
15.65	7.75	4.25	2.75	3.5	8.75	1.75	7.75	12.75	10.5	5	1.75	14	3.25	11.75
15.66	6.75	5.5	3.25	2.25	7.75	3.5	8.5	12.25	9.75	5	1.5	13	3.75	11.25
15.67	6	3.5	3.75	2.5	8.25	3.25	9	10.25	10	4.75	1.5	13.25	4.25	11.5
15.68	7	3.75	4.75	2.5	7.75	3	8.75	10.75	10	5.5	0.75	13.25	4.25	10.5
15.69	7.25	5.25	3.75	3	7.25	3.5	9.5	11.75	11.5	4.25	1	13.25	3.5	11
15.7	6	5.25	3.25	2.75	7.75	3.5	9.5	11	11.25	4	1.25	12.75	2.25	9.5
15.71	6.5	4.25	4	2.5	9	3	9.25	11.75	10	4.5	1	13.75	3.75	10
15.72	5.25	4.75	2.5	2.5	9.25	3.75	9.25	12	10	5.5	1.25	14.5	2.5	10.75
15.73	5.5	4	4.5	3	7.5	4.25	9.25	14.5	9.25	5.25	1	13.75	3	9.25
15.74	5.25	5.5	4	1.75	7.5	2.75	9	13.5	9.5	5.25	1.5	14.5	3	9.25
15.75	5	4.75	5.25	2.5	8.75	3	9.5	12.25	9	5.5	1.25	15.5	4.25	10
15.76	5.5	5	4.75	2.75	8.25	3.5	9.75	12	10.5	4.75	2	13.25	3.5	9
15.77	7	4.25	4.25	1.75	6.75	3.25	9.5	11.25	9.5	5.5	1.5	13.5	4.5	10.25
15.78	6.75	5.5	4.5	2.25	9.5	3.25	9.5	10.5	9	5.25	1.5	13.5	4.75	9
15.79	6.5	4.75	4.25	2.25	8.75	3.5	9.5	8.5	9.25	5.75	1.5	14.5	4.5	11
15.8	6.25	5.75	3.5	2.5	9.25	3	9.5	8.5	11.5	4.75	2.25	16.25	4.25	10.5
15.81	5.25	4.75	4.75	1.75	9.25	2	9	10.5	11	5.25	1.75	13.75	4.75	9.75
15.82	6.25	4.75	4.5	2.5	10	2	7.75	11	9.75	5.5	1.75	12.75	3.75	10
15.83	7.75	5	3.5	2.25	9.5	2.75	8	10.75	9.5	4	2	13	3.75	10.25
15.84	6.5	5.75	3.75	2	10.5	2.75	9.75	9.75	9	4.5	1.5	14	4	10.25
15.85	5.5	5	4.25	2.5	8.25	2.5	10.5	12.5	10.5	4.75	2.25	13.25	4.25	10.5
15.86	5.5	4.5	4.5	3.25	9.5	2	9.5	11.5	10.75	4.25	1.75	13.25	4.75	10.5
15.87	6.75	3.75	4.25	2.75	9	2	10	10.75	10.5	5.75	1	12.75	3	10.25
15.88	6.25	5.25	3.75	2	9.25	3	10	11	9	6.25	1.5	14.75	4.5	10.5
15.89	6.5	6.25	5	1.75	10.5	2.25	9.5	12	9.5	4.75	1	13.75	3.75	10
15.9	6.25	5.75	3.25	2	10	1.75	8	11.5	10	4.5	1	13.75	4	9.5
15.91	6	6.5	2.75	2.25	8	2.25	9.25	12.75	8.5	5.75	1.5	13.25	3.5	10
15.92	6	6.5	3.75	2	8	2.75	8.75	11.5	10	5.5	1.25	14	3.75	10.5
15.93	7.5	5.25	4.25	2.25	8	3.25	8.5	10.5	10.75	5	1.25	13.5	4.75	10.25
15.94	6.75	6	4.5	2.5	8.5	2	9	11	8.75	6	1	14.25	3.75	11.25
15.95	7	4.5	4	2	9.5	2.75	9	12.5	9	5.25	1	14	3	11.5
15.96	6.75	3.5	4	1.75	9.5	2	8.75	10	10.5	5.75	1	15.5	3.5	10.5
15.97	6.75	3.5	3.75	2	9.25	3	7.75	10	9.25	4.75	1	15.25	3.5	11
15.98	6.75	4.75	3.75	1.25	9.25	2.25	8.25	9	9.75	6.25	1	15.5	4.5	11
15.99	6	4.25	4.75	1.25	9.75	2.5	8.5	10	9.5	5.75	1.75	14	3.5	9.5
16	7.75	4.25	5.25	1.75	9.25	1.75	7.5	7.5	11	7	2	14	4.25	10.75
16.01	5.25	5.75	3.75	2.25	9.25	2.75	8	7.75	10.5	5	2.25	14.5	2.5	9.25
16.02	6.5	4.5	4.25	3	8.75	2.25	8.5	8.5	10	6.25	1.75	14	4	10.75
16.03	6.5	6	4	2.25	8.5	2.75	8.5	10	10.75	4.5	1.5	14.75	3	10.5
16.04	6.75	7	3.25	2	9.5	2.75	8.75	10	11.75	5.75	1.75	14.25	3.25	10.5
16.05	5.5	5	4.25	1.75	8.5	1.75	8.75	9.25	12.75	5.75	2	13.75	3.75	11.25
16.06	5.75	6.25	3.75	2	10.5	1.75	8.75	8.75	11.25	5.25	2.25	14.25	3.75	11.75
16.07	6.25	5.25	3	2	10.25	2.75	9	9.75	10.5	6	2.25	13.25	3.25	12.5
16.08	6.5	5	4.25	2.25	9.25	1.75	8.75	10.25	10	5.75	0.75	14	3	11.5
16.09	6.25	5.25	4.75	1.75	8.25	2.25	8	11	9.75	6.25	2	14	3	12.75
16.1	6.5	4.5	4	1.5	9.25	3.25	9.75	8.5	11	6	1.5	13.75	2.25	9.75
16.11	7	6	3.5	2	9.5	3.5	10	8	11.5	7	1.75	14.25	2.5	11
16.12	6	4.75	4.75	2.25	8.5	3.25	10	8.75	10.25	7	1.5	14.5	3	10.25
16.13	7.25	6.75	3.75	2	9.5	1.25	8.75	9.75	10	7.25	2.5	13.75	3.5	10.5
16.14	7.75	6.5	4	1.25	8.75	2	10.25	8.5	11.25	6.25	1.5	13	2.5	10.25
16.15	6.5	5.75	4	1.5	7.75	2	10.5	8.25	10.25	6.75	1.75	14.25	4.5	10.25
16.16	6.75	6	3.75	1	8.75	2.5	9.5	8.75	9.75	6.25	2.25	13	3.5	11.25
16.17	7.75	6.25	3.5	2.25	8.75	2.75	9.75	8.5	10.5	6.25	1.5	14.5	4.25	11.25
16.18	7.25	4.5	3.25	2.5	9.5	2	9	10	10.25	6	1.5	14.5	3.5	11.5
16.19	8	5.25	3.5	1.25	8.75	2.25	10	11	10	4	1.75	13.75	3.75	11.5
16.2	8.75	5.25	3.5	1.75	8.75	2.75	10.5	11.5	9.25	4.5	2	15.5	2.75	11.5
16.21	7.5	5	2	2.25	10.25	1.75	9.75	10.25	10.5	4.75	3.25	15	3.25	10.75
16.22	8	5.5	3	1.75	9.5	3	10	11	10.5	4.5	2	16.5	2	9.75
16.23	6.75	3	3.75	2	9.75	1.25	10	10.5	8.75	6.75	2.25	15.5	3	11.75
16.24	7.25	4.75	3.25	1.75	10.25	2.25	7.25	11	9.25	5.25	2.25	16	3.75	12
16.25	7.25	4.75	4.25	1.75	9.75	2.5	7.5	11.75	9.25	6.25	1.75	15.75	1.25	11.25
16.26	7.5	4	3.75	2	10.75	2.25	8	8	10.5	5.25	2.5	16	2.75	10.5
16.27	6.75	4.75	2.25	1.75	10.25	1.75	9	9.25	9.75	4.75	1.5	16.75	3.25	11
16.28	7.25	4	3.75	1.25	9.75	3	8.25	8.5	9.25	6.25	1.5	15.5	2.25	11
16.29	8	4	2.75	2	11.25	2.75	7.5	10.25	9.75	6.25	3	14.5	3.75	11.75
16.3	6.5	5.25	4	1.5	10.5	3	8.5	8.75	8.25	5.75	1.75	13.75	4.25	10.5
16.31	7.25	5.75	3	1.25	9.75	3.5	9.25	10.25	9	5.75	1.5	14.75	3.5	11.5
16.32	7.75	5.75	3.75	1.75	9.75	3	7.5	9.25	8.75	6.75	1.75	14.25	4.75	11.75
16.33	7	4.5	3.75	1.75	9	1.75	7.5	9.5	8.25	5.25	1.75	14	5.5	11.5
16.34	5.75	5.5	3.25	1.5	9	3	8.5	11	8.25	5.5	1.25	14	4.5	10.75
16.35	7.75	3.25	4	1.25	10.5	3	8.25	10.25	9.25	6	2	14.25	4.25	11.75
16.36	6.25	5.25	3.5	2.25	9.5	2.75	7.5	9	9.75	5.5	1.5	14	3.75	12.75
16.37	7.75	3.5	4.25	1	9.5	2.5	7.75	10.25	9.5	4.75	1.5	14	5.5	12.5
16.38	6.75	4	3.5	1.5	9.25	2.75	9	10	10.75	4.75	1.5	14	4.5	12.25
16.39	7.75	4.5	4.5	1	8.75	3.25	8.25	10	9.5	4	1.5	13.5	3.75	12
16.4	6	5.25	4.5	1	9.25	2.75	8.75	9.25	10.75	5.25	2.25	13	4.75	11.5
16.41	6	5	3.25	1	8.25	2.5	8.5	9.5	10.75	4.75	1.75	12.75	3.75	12.5
16.42	6.25	5.25	4.25	1.75	7.5	2.5	9	9.5	10.5	5.5	1.75	12	4.25	11.25
16.43	8.25	5.75	3.5	2	8.25	3	9.5	10.25	11.25	5.25	1.25	12.25	4.25	11.75
16.44	7	6.25	4.25	0.75	7.5	3.25	9.5	10.25	11.75	5	1.5	12.5	3.75	12.25
16.45	8.25	4.75	4.25	1.5	6.75	2.75	9.5	9.5	10.75	5.25	1.25	13.25	3.5	12.75
16.46	8.25	4.75	4.25	1.5	6.5	2.75	9.5	9.25	12.5	5.5	1	13.75	3.5	12.75
16.47	7	4.5	4.25	1.75	7.75	2.75	10	10	12.25	4.75	1.25	14.5	3.25	14
16.48	6.25	4.5	3.5	1.5	8.75	3.5	8.75	8.25	11.75	4.75	1	14.5	3.25	12.5
16.49	8	3.5	4	1	8.25	3.25	8	9.25	10.5	5.25	0.75	15	3.5	14.5
16.5	8.75	5.5	2.25	2.5	9.25	2.75	7.25	9	11.75	5	1	14.75	3.5	13.75
16.51	6.75	5.25	3.5	1.5	9.75	3	7	9	12.25	3	1.25	14.5	3.5	13.75
16.52	8	5.5	3.5	1.25	9.75	1.25	8.5	8.5	12	4	1.25	13.75	4.5	14.5
16.53	7.25	4.25	3.5	1.5	10	2.75	7	8.5	11.25	3.25	1.75	15	4.25	12.75
16.54	6.25	5.25	3.5	1	9.25	2.75	7.5	11.25	11	3.5	1.25	14.5	4.5	13.5
16.55	9	4	2.75	1	8	2.5	7.25	10.5	12.25	3.25	1	13.75	3.75	13.25
16.56	10.25	5	3.75	1.25	7.75	3	8.25	8.5	13.75	3.5	1.5	13.5	2.5	12.75
16.57	8.25	3.5	3.75	1.25	7.25	2.25	8.75	8.75	12	4	1.25	13.5	4.75	13.25
16.58	8	6	4.75	1.25	8	2.25	8	8.75	12.75	4	1.75	14	4.5	12.75
16.59	9.25	6.25	2.5	1	8.75	2.5	8	6.5	12.5	4	1.25	14.75	4	12.25
16.6	10	5.5	3	1.25	8.75	2.5	7.75	10	12.25	4.5	1.75	13.5	2.75	12.5
16.61	10.5	4.75	2.5	1.5	8.25	1.75	7.5	8.75	11	4.5	1.5	13.75	1.75	12
16.62	10.5	5	2.75	2	8.75	2	8.75	10	11	4.5	1.5	14.75	3	11.75
16.63	9.75	5.25	2.75	1.5	8.25	1.75	8	8.25	11.25	4	1.5	13.75	3	10.5
16.64	9.75	5.25	3	1.5	8.25	2	9.25	10	11.25	4.5	2	13.5	3	11
16.65	10.5	4.25	3.5	0.5	8.5	3.75	8.5	9.75	10.75	4.75	1.75	13.75	4	11
16.66	8.75	5.5	3.75	1	8.5	2.5	8.25	10	10	5	1.5	14.25	4.25	10.75
16.67	8.5	5.25	4	0.75	8.25	2.25	8	9.75	10.5	5.75	1.5	13.75	5.5	12
16.68	9.5	6.25	3.5	0.5	8.75	3.25	6.75	8.75	12	4.75	1.5	13	5.5	12.5
16.69	8.5	3.75	3.75	0.5	9.5	2.5	6.75	9.25	10.25	4.5	1.5	13.5	4.5	12
16.7	8	4.25	3.25	1.5	8.5	2.75	6.5	7.25	11	4	1.25	13.25	5.5	13
16.71	9.5	3.75	3.5	1.25	8.75	2.25	7.25	8.25	11	5	2	13	4	13.5
16.72	8.5	5	3.5	1	9	3	6.5	10.5	11.25	4.5	2	12.5	4.25	13.25
16.73	9.75	4.25	3.5	0.5	10.25	1.75	7.75	9.25	13	5	1.75	13.25	4.25	14.5
16.74	8.75	4.25	3.25	1	10	2	6.5	8.25	12	5.25	1.75	12.75	4	13.5
16.75	9.5	4	3.25	1.25	9	2	7	8.5	12.75	5.75	2.5	12.5	2.75	14.25
16.76	10.75	3.25	4.25	0.75	9.5	2.5	6.25	8	11.25	5.75	1.5	12.5	4.25	13
16.77	10.25	5.75	4.25	0.5	9.5	2	6.75	11	10.75	6	1.5	12.25	4.5	13
16.78	8.25	5.5	3.75	1.25	9.25	4.75	7	10.25	9.25	4.25	1.25	12.75	4	12.75
16.79	8.25	4.5	3.5	0.75	8.25	2.25	7	9.5	9.25	6	1.5	12.25	4.5	14
16.8	9.25	3.75	3.75	1.25	9	2.25	7.25	11.5	11.25	5.5	2.25	11.25	4.25	14.25
16.81	9.25	3.75	3.5	1.25	8.75	3.5	6.25	10.75	11.5	4.75	1.5	12.5	3.5	13.25
16.82	7.75	4.75	4.25	1.5	8	2.75	7	10.5	12	4	2	12.5	4.5	12.5
16.83	8.25	3.75	4.5	1	8	2.25	7.75	9.5	12	3.25	2	13	4.75	12.5
16.84	9.75	5	4.5	1.5	8	3.25	8	10	11.5	3	2.5	12.5	5	12
16.85	7.75	3.75	5	1.25	8.25	2.5	8	10.25	11.5	4	1.75	12.75	5	13
16.86	8	3	5	2	8.5	4	9	9.75	10.5	3.5	2	13	4.25	12.25
16.87	8.5	4.75	3.75	1.25	8.25	3.25	8.25	10.75	10.25	3.25	2	12	5.75	11.5
16.88	7.75	5.75	3.75	1.75	8.75	3	8.75	9	11.75	4.25	1.5	13	4.25	12
16.89	7.25	4.25	4.5	1	8.25	3	9.5	9.5	12	4.25	2.25	13.25	4.5	10.25
16.9	7.75	4.25	4.5	1.5	9	5	7.75	10.25	11	4.75	1.75	13.5	4	12
16.91	6.5	3.5	4.75	1	9	5	7.75	9	12.5	3.25	2	13.5	3.25	12.25
16.92	7.75	3.5	3.75	1	9.25	5	8	8.5	12.75	3	2.25	14.25	4	13.5
16.93	7.5	4	4.5	1.25	8.5	5	8.75	9.5	12.5	3.75	1.75	12	3.25	12.25
16.94	7	4.25	2.75	0.75	7.25	4	8	10	12.75	3	1.75	12.5	3.5	12
16.95	7	5	3.5	1.5	8.25	5.5	8	9.75	12.5	2.75	2	13.25	3.25	12.5
16.96	7.5	4	3.25	1.5	9.25	3.75	8.5	10	12.5	2.75	2.25	12.5	3.75	12.25
16.97	5.25	3.25	4.5	1.5	10.25	4	8.75	8.75	12.5	3.75	1.5	12.25	4.25	11.5
16.98	6.75	4.5	3.75	1.5	8.5	3.25	8.75	9.5	12.75	4	2	11.25	4.25	11.5
16.99	6.75	3.75	4.5	1.25	9	3.5	7.75	8	12.5	5.75	2.5	12.25	4	11
17	7.75	5.25	2.75	1.5	9.25	2	7.5	10	11.75	4.25	3.25	11.25	3.75	10.5
17.01	6	3.75	4	1.75	10.5	3	9.5	7.75	13.25	4.75	2.75	12	3.5	10.25
17.02	7.75	4	4.5	1	7.5	3.25	8.5	9.25	13.75	4	2.25	12.75	3.25	10.75
17.03	6.25	4.75	5.25	1.25	7.75	3.75	10.5	8.5	11.75	3.25	2.25	13.75	2.75	10.5
17.04	7.25	5	4.25	1.5	6.75	2.25	9.25	8.5	11	4.25	2.25	13.75	4.5	9.5
17.05	6.25	5.25	3.75	1.75	8.5	3.25	9.25	10	11.75	4.75	2.25	12.75	4	11.25
17.06	8	3.5	4.25	1.25	8.25	4	10.5	9.5	10.75	5	2.25	13.5	5.75	10.25
17.07	6.5	5	3.75	1.75	8.25	3.5	10.5	10.5	11	4.25	1.5	13.5	4.75	10.5
17.08	5.75	4.75	3.75	1.25	8	3.75	11.75	10.5	9.75	4.5	1.75	13.25	4.75	9.25
17.09	7.75	6.5	2.75	1.25	8.5	3	11.25	10	10.75	5.25	2	12.25	3.75	9.25
17.1	7	5.75	3.75	1	7.75	3	11	9.5	11	6.25	2	13	4.5	10
17.11	9	5.75	3	1.25	6.5	3.25	9.5	10.5	11.5	5.5	1.25	13.25	4.25	11
17.12	8	7.25	2.75	1	6.5	3.75	10.5	10	10.5	6.5	1	13	4	12
17.13	7.5	7.25	3.5	1	7.75	4.25	9.75	11	9.75	3.5	2	12.75	4.5	12.5
17.14	7.75	5	3.75	1	7.25	3.5	10.25	10.25	10.25	3.75	1.5	12.75	3.5	13.25
17.15	6.5	5.75	3.25	0.5	8.5	4.75	9.25	8	13	4.5	1.5	12.75	4.5	12.75
17.16	8	6.25	3.75	1.25	6.75	2.75	9.25	10.5	12.5	4.5	2	12	4.75	13.25
17.17	6.75	6.5	2.5	1	7.5	3.75	10.25	9.5	11.75	3.75	1.25	11.75	4.25	12
17.18	7.75	6.25	2.75	0.75	7.5	4.25	9.5	10.75	11	4	2.25	12	3	12.75
17.19	7.25	6	4	0.75	8.25	3.5	9.5	10.75	11.75	4.75	2	12.5	2.5	13
17.2	7.25	6.75	3.25	1.25	7.75	4	9	12.25	9.75	3.75	1.75	11.75	5	12.25
17.21	9.25	7.5	3	0.75	7.25	4	9	10.75	10.75	3	2	13.25	4.5	13.25
17.22	9.5	6	3.75	1.25	5.75	4.5	9	11	12.5	3.25	1.75	12.75	6.25	14.25
17.23	6.75	6.25	3.25	1	7.25	4.5	9.75	9.5	13.25	3	1.5	12.75	4.75	13.5
17.24	6.75	6.25	2.75	1	7.5	3.25	9.25	9.25	12.5	3	2	14	4.25	12.5
17.25	6.25	6.75	2	1.5	8	3.5	8	8.25	11.75	4.5	1.5	12.75	4.25	13.75
17.26	6.75	6.25	2.75	1	7.25	2.75	10	8.75	11.25	3.25	2	11.75	4.25	13.75
17.27	7	5.5	2.5	0.75	8.25	2.5	8.25	9	12.75	3.25	2	13.25	5.25	13.25
17.28	8.5	5.75	2.75	1.5	8.25	3.75	9	8	12.5	3	1.5	13	5	13
17.29	9.25	6.25	3	1.75	8	4.25	8.25	8	11.25	3.25	1.5	12.25	6	12.75
17.3	7.5	6	2.5	1.5	8	3.75	9	8.5	13	3.5	1.75	14	5.5	13.25
17.31	9	5.25	3.25	1.5	7.75	3.25	9	9	11.5	3	1	14	5.5	12
17.32	8.5	5.5	3	2.25	7.75	3.25	8.5	8.25	12	3	1.25	13.75	5	12.25
17.33	7	5.75	2	1.75	8	4	9	8.25	11.5	3.75	1	13.5	5.75	12.75
17.34	7.5	7.25	2.75	1	7.75	2.25	9.75	8.5	12.75	2.25	1.75	14.25	5	11.75
17.35	6.75	6.75	1.75	1.5	7.5	3	9.75	9.25	10.75	3	1.25	12.75	6.5	12.25
17.36	7.75	5.5	2.75	1.75	6.5	2.75	9.25	8.75	13	3.25	0.5	12.5	5.25	11.75
17.37	6.75	6	3.5	1.25	8.25	2.25	10.5	9.75	11.5	4.75	1.25	12.75	5.25	11
17.38	8.25	5.5	2.5	1.5	8	3	9.75	9.25	10.5	3.75	1.25	13.75	4.75	11.5
17.39	7.25	7	1.75	1	8.75	2	10	9.5	12.5	4.25	1.5	12.75	5	10.75
17.4	6.5	7.5	2	2	8.5	2.25	10.25	9	13	4	1.25	13	5.25	10.5
17.41	8	6.25	1.75	1.25	9	2	9.5	8.25	13	3.75	2	11.5	5	11
17.42	7.5	5.5	2.25	1	8.75	2	11.5	8.25	13	3	1.5	11.75	5.25	10.75
17.43	8.5	6.5	2	1.25	8.25	1.75	12.5	10.25	12.5	1.75	1.5	12.5	4.75	11.75
17.44	9	6.75	2.75	1.75	7.25	2.25	11.25	9.25	11.75	3	1.25	12.75	6	11.25
17.45	8.5	6.25	2.5	1.75	9.25	3	12.5	7.75	12.5	3.5	1.25	13.5	5.25	10.75
17.46	8.25	7	2	1.25	8.25	3.25	10	8	14	3.75	1.75	13.25	4.5	10.75
17.47	7.75	6.25	2	1.5	8.5	3	10	7.5	12	4.25	1.75	14	5	9.75
17.48	7.75	7	1.75	0.75	7.75	2.25	9.5	6.5	13.75	4.5	2	12.75	4.75	10.75
17.49	8.5	5.5	2	1.75	7.75	3	9.5	9	14.75	4.75	2	12.75	4.25	11.75
17.5	9.5	4.75	1.75	1	7.5	3.75	10.25	9.5	13.75	4	1.5	11.25	4.75	9.75
17.51	6	5.25	2	2.25	8.5	3	9.25	9	12.5	5	1	11.5	6.75	10
17.52	8.5	5.75	2.5	1.75	7.5	3.25	10.25	8.5	12.5	4.5	1	11.5	5	10
17.53	8.5	5	2.25	2	7.25	3.25	10.25	10	12	3.5	1.5	11	4.25	9.25
17.54	8.25	6.75	2.75	2.5	8.25	2.5	9.75	10.75	11.25	4.75	0.5	12.25	6	10
17.55	7.25	6	2.25	1.75	9	2.75	10.5	9.75	11.5	6	0.5	12.75	5.25	10
17.56	7.5	4	3.25	2.75	7	1.75	11	7	11.75	5.75	0.75	12.5	5.25	9.75
17.57	8.5	5.25	3.5	2.75	6.5	3.5	11.75	9.5	12	5	0.5	12	4.25	10
17.58	8.75	5.75	3.25	2	6	3.5	10.25	8.25	10.5	4.5	0.5	12.5	6	9.75
17.59	9.75	4.75	4	1.75	6	3.25	10.5	8.75	13	3.5	0.5	11.75	5.25	9.75
17.6	9	5.25	3.25	1.5	6.5	3	11.5	9.25	13.25	5.75	1	11	4.75	11.25
17.61	8.25	5.5	3.25	2	6.75	3	11.75	8	10.75	4.25	1.25	11.75	3.75	10.75
17.62	8	4.75	2.75	2	7	3.75	11.5	10	12	5.5	1.25	12	4.25	11.5
17.63	9.5	4.75	3.5	1.75	7.5	2.5	10.75	9.5	11.75	5.5	1	11.75	3.5	11
17.64	9	3.75	3.75	1.75	7.5	3	9.75	7.75	12.5	4.5	0.5	12.25	5	10.25
17.65	11.25	5	3.5	2.25	6.5	2.25	11.25	8	12.25	4.75	1	12.75	5	11
17.66	8	4.75	3.25	2	6.75	2	10.75	9.25	11.75	4.75	0.75	12	4	10.75
17.67	8	5.25	3.75	1.75	7.25	2.75	10	9	11.25	5.5	0.75	12.5	4.75	10.25
17.68	7.25	5.25	4.25	2.5	6.5	2.5	10.75	7	11.25	5.75	0.75	12.75	4.25	11.25
17.69	7.5	5.25	3.25	1.75	7.25	2.25	11.25	9.75	11.75	5.5	0.5	12.75	4	12.25
17.7	8.75	4.25	4	2.25	7.25	2.5	10	8.5	12.25	5.5	1	12	4.5	9.75
17.71	9	5.25	2.5	1.75	6.75	2.25	11.25	8.5	11.5	6.5	0.5	13	3.25	9.75
17.72	7.75	3.75	3	2.25	7	3.5	9.75	8.5	12.75	5.5	1.25	12	3.75	9.75
17.73	7.25	4.75	3	2.75	7.25	3.75	11.25	7.25	13.5	5.75	0.75	12.5	3.75	10.25
17.74	7.5	4	2.75	2.25	8.25	2.5	11	7.75	13.5	4	1.5	12.5	4	10.25
17.75	8	4.25	2.5	1.5	8.25	3.25	11	7	12.75	5.25	1	12	3.25	10.5
17.76	8.5	5.5	3	1.5	7.5	2	10.25	9.5	12.25	4.25	1.75	11.5	4.5	11
17.77	8.5	5.25	3	1.5	7.5	2.75	11	10.75	10.75	4.25	1.25	11	4.75	11.5
17.78	7.25	5.25	2.25	1.25	7.5	2.5	10	8	11.5	5	1.75	12	4.5	11
17.79	10	4.25	2.25	1.25	7.75	3.25	10.5	10.25	13	4.75	1	12	4	10.75
17.8	9.75	5.25	4	1.25	7	2.25	10.5	9.5	13.5	4	1.25	12	3.25	11.25
17.81	9.25	5.75	2.25	1.5	7.25	2	10.5	10	13.5	3.75	1.25	13	3.75	10.25
17.82	8.5	4.25	2.75	1.5	6.5	2.25	9.5	7.25	13.5	4.25	1.5	13.5	3.75	10.25
17.83	8.75	6.25	3	1.5	6.25	2.25	10.5	9.5	13.75	4.25	1.5	14	2.25	8.75
17.84	10	6	2.5	1	6	2	11	7.75	12.5	4.5	1.25	14	4	10.25
17.85	8	6.5	2.25	0.75	7.5	2.75	10	9.5	12.5	3.75	1.25	14	2.25	10.5
17.86	8.5	5.25	3.25	1.25	7.25	2.75	9.75	9.25	14.25	4.25	1.25	13.75	2.5	10.75
17.87	8.5	7.5	2	1	6.5	2.25	10	8.75	14.75	4.5	1.25	13.25	3.5	10.5
17.88	11.5	6.5	2.75	1	7	2.25	10	6.75	12.75	4	1.5	14	4	11.25
17.89	9.5	6	3	1	6.5	1.75	9.25	9	14	4	1.5	12.5	4.25	11.5
17.9	9.5	5.25	3.5	1.25	7	1.25	9.75	9.5	12.25	5	1.5	12.5	3	10.25
17.91	9.5	6	3.75	1	7.75	1.5	10.25	9.5	13.5	4.5	1.25	13	3.25	11.25
17.92	8	6	4	1.25	6	2	8.75	8.5	13	5.25	0.75	12.75	3	12
17.93	9.5	5	3.5	1.25	8.25	2	9	9	12.5	5	1.5	13.25	3.75	11.5
17.94	8.75	5.5	2.5	1.25	7.5	1.5	8.75	9.5	12	4	1.5	14.75	4	11.25
17.95	10.5	4.25	2.5	0.5	7.75	2.25	8.25	10	11.5	3.25	1.75	11.75	4.5	11.75
17.96	9.25	4.25	2.5	1.25	7.75	2.25	9.25	11	12.5	3.75	1.75	12.5	2.75	11.75
17.97	9.75	4.5	3.25	1	8	2.75	8.25	8.25	12.25	4.5	1.25	12.5	3.25	11
17.98	8.75	6.25	3.25	1.25	8.75	3.25	8.75	8.75	12	4.5	1.25	12.25	3.5	11.25
17.99	10	4.5	2.75	0.75	9	2.25	10.5	8.5	12.5	6.75	1.5	12.75	3.25	11.5
18	9.5	4.25	4.25	0.75	8.75	2.25	10	8.5	12.75	4.75	1.25	12.25	3.75	12.75
18.01	9.5	4.75	4	0.5	9.25	2.25	10	8.75	12.5	4.25	1.25	13	4	12.75
18.02	7	5.75	4	0.5	9.25	3	10	9.25	11	5.25	1.75	12.25	3.25	11.5
18.03	7.75	6	5	1.5	8.75	1.5	11.25	9.25	13	5.25	1.75	13	4	12.5
18.04	6.75	5.5	4.25	1.75	8.5	2	10.75	10.25	12	4	1.5	13	4	13.25
18.05	6.25	5.75	4	1.5	8.5	1.75	11.25	8	11.25	5.75	2	12.5	4.25	11.75
18.06	4.5	6	4.5	1.5	8.5	2.5	9.5	10	11.5	4.25	1.25	12.75	3.75	11
18.07	6	5.5	3.75	1.5	9.25	2.5	9.25	9.25	12.25	4.75	1.75	12.75	2.25	10.75
18.08	6.25	4.5	5	2	8	3.25	8.5	9	11.5	5	1.75	13.5	3.5	10.75
18.09	6.25	6.75	2.75	1.25	7.75	3.5	8	10.5	13.25	3.75	1.5	14.75	3	11.75
18.1	6	5.5	4	2	7	2.5	9.25	9.25	12.75	5	1.5	13.5	3	11.5
18.11	6.25	5.75	4	1.75	7.75	3.25	8.75	10.25	11.5	4.75	1.5	12.75	2.75	11
18.12	8	6	3.5	2	6.75	3	9	10.25	12.5	4.75	1.5	13.25	2.5	11.75
18.13	7.5	5.75	2.5	2.25	7.75	2.75	9.5	10.25	11.5	5	1.75	12	2.75	12.25
18.14	6.5	6	2	2	8	3	9.75	10	10.75	5	1.75	12.75	4.25	12.25
18.15	7.25	5.5	3.5	1.25	8.25	3	10	10	12.25	5.5	1.75	12.75	2.75	12.25
18.16	6.25	6.25	3.75	2	8.75	2.25	10.75	8.75	12.25	4.75	1.75	12.5	4	13.25
18.17	6	7.25	3.5	1.75	9	2.25	10	8	13.25	6	2	13.5	2.5	11.75
18.18	5.75	7.5	2.5	2	7.5	2.25	9.75	9.25	12.75	5.75	1.5	13	3	13.25
18.19	6	6.25	4	2.25	8.75	2.75	9.5	9.25	13.5	4.25	1.5	12.25	3.75	12.75
18.2	6.25	5.75	3.25	1.5	7.25	3.75	9.75	8	14.25	5.25	1.5	11.75	3	12.5
18.21	7.25	6.5	3.75	1.5	7.25	3.5	9.25	10.5	14.5	4.25	2.5	10.75	2.75	12.5
18.22	6	6.75	3.25	1.25	8.75	2.75	9.25	10.5	10.5	4	1.75	12.5	3	12.25
18.23	6	7	3.75	0.75	8	3	8.75	10.25	12.5	3.5	2	13.5	2.5	13
18.24	6	6.5	5	1.25	7.5	4.25	8.25	9.5	11.5	3.75	1.75	12.5	2.75	11
18.25	5	6.75	5	1.5	8.5	3.75	8.25	9.25	12	4.25	2	12.25	3	10.75
18.26	5.5	7	5.25	1.25	8	3	10.25	10.75	11.5	4.5	1.25	12.25	3	11.5
18.27	6.25	6.5	7	1.5	6.75	3.5	9.75	9.75	11.75	3.5	2	12.25	4.25	12.5
18.28	7.5	4.25	4	1.25	8.25	4	10.75	10.75	10.75	5	2.25	12.75	3.25	11.5
18.29	5.75	4.5	4	0.5	9.25	2.75	11.5	10.25	10.75	4.5	1.5	14.25	4	13.25
18.3	6.25	4.5	3.5	1	9.25	3.25	11.25	10.25	10.75	4.5	1.75	12.5	4.25	13.25
18.31	8.75	4.5	3.75	1.75	8	3.75	10.75	10	10.5	4	1.75	12	4.5	12.5
18.32	8.5	5.5	3.5	1.75	8.5	2.75	9	9.75	11.25	3.25	1.75	12.25	5.75	12
18.33	7.75	5.25	3.25	1.75	8.5	3.25	10.5	7.5	12.25	3.5	2.5	12.5	5.5	11.75
18.34	7.75	5	3	1.5	8	2.75	10.5	7.5	11.5	4.75	1.25	13	4.5	11.25
18.35	7	5.5	2.75	2	8.25	3.25	10.25	9.5	12.75	2.75	1.5	13.25	3.25	11
18.36	8	5.25	4.25	1.25	8	2.25	9	9.75	12.75	3	1	13	4.5	11.5
18.37	7	5	4.25	0.75	9	2.25	9.25	10.25	10.75	4.25	1	12.25	2.5	12.25
18.38	7.25	6	4	1.5	9	2.75	8.5	9.75	13	3.75	0.75	12.75	3.75	12.75
18.39	6.25	3.75	3.75	2.25	7.75	4	10	10.5	13	3.25	1	12.75	3.5	11
18.4	7.75	4.5	3.5	2	8.25	4	8.5	11	12.25	3.5	1.5	12.75	3.5	11.75
18.41	6	4.25	4.75	2	9.25	4	8	9	14.25	3	2.25	13.25	3.5	12.5
18.42	7.25	6.25	4.75	1.75	8.5	2.75	8.5	9.5	12.25	2.75	1.75	11.75	3.25	12
18.43	9.25	4.5	3	1.5	8.75	3	9	11	12	3	1.5	11.75	3.25	12.5
18.44	6.5	4	4.25	2	7.75	2.75	8	10.5	11.25	4	1.25	11.75	3.25	12.5
18.45	7	4.75	3	1.75	8	3.75	8.75	9.75	11.25	4.75	1	12.5	3.25	11
18.46	6.75	3.75	3.5	1.75	8.5	3.25	8.5	10.5	11	3.75	1.5	11.5	2.75	14
18.47	7.75	4.25	3.75	1.25	8.25	3.25	8.75	11	12.25	3.75	1	11	3.25	14.5
18.48	7.25	4.5	3.5	2.5	7.75	3.5	9.25	12	11.75	3	0.5	11.25	2.5	13
18.49	7.75	5.25	2.75	1.75	8.25	3.75	10.25	11.25	11.5	3.5	1.25	11.75	3	12.5
18.5	6.25	4.75	4.25	1.5	7.75	3.75	10	10.5	12.25	2.5	1.25	11	4.5	12.5
18.51	6.5	5.5	4.5	1.25	8.5	3.25	9.75	11.5	12	3.5	1	11	5.5	13
18.52	8.75	5.25	4.25	1.25	7	3.25	10	10.25	13	3.25	0.75	11.75	2.75	12.5
18.53	8.5	4.75	3	1.75	6.25	3.5	10.25	11.5	12.5	4	1.75	13.25	3	14
18.54	8	4.5	4.5	1.75	7	2.75	10	9.75	12.5	4.5	2.25	11.75	3.25	13.25
18.55	9.5	4	3.5	1.5	6.5	2.75	10.75	11	11.25	4	2	11.25	4	14.5
18.56	9	4.5	3.25	0.5	7	3.5	11	11.5	11.5	4.25	2	12	3.5	13
18.57	11	5.25	3.25	0.75	7.25	3	10	9.25	10.75	5.5	2.25	12.5	4.25	14
18.58	9.5	6.25	3.75	0.5	7	2.5	11.5	10.25	11.5	4.5	1.5	11.5	2.75	13.25
18.59	8.5	6	2.5	1.5	6.5	3.75	10.25	11	12	4.75	1.5	11.75	3	13.75
18.6	9.25	4	2.25	1.75	8	2.75	10	11	13.25	3.5	2	10.75	3.5	13.75
18.61	8.75	5	2.5	1.75	8.25	2.75	10.75	9.75	12.5	3.5	1.75	12	3.5	12.75
18.62	8.25	5.5	2.25	1.75	8.75	2.5	11.25	10.25	12.75	3.75	1.5	11	3	12
18.63	7	4.25	2.25	1.25	8.75	2.25	11.5	10.5	11	4.75	2.25	12	2.75	12
18.64	7.75	6.25	3	1.5	8	2.75	12	9.5	11.75	6.25	1.75	12	2.25	11.75
18.65	7.75	5.25	3.5	0.75	8.5	1.75	11.75	11.25	12.5	4.75	2	12	3.5	12.25
18.66	6.25	6.5	3.25	0.5	9	1.75	11.75	11.25	12.25	5.5	2	11.5	3	11.75
18.67	8	5.5	3	1.25	8	3	10	10.75	11.25	5.75	1.5	11.75	2.75	13.5
18.68	7.5	6	3.25	1	7.75	1.25	10.5	11.25	11.75	4.75	1	12.25	2.75	11.5
18.69	7.5	6.25	3.75	1	6.5	2.5	10.75	9.75	10.5	5.5	1.75	12.75	3.5	11.25
18.7	7.5	6.25	1.5	1	7.75	2.75	11	11	12.5	5.75	1.75	12.25	2	10.75
18.71	6.75	6.25	4.25	1	7.75	2.25	10.25	10.5	11.25	4.75	2	12.75	4.25	10.75
18.72	7	6.5	2.5	1	8	3.75	10	11	10.25	4.75	1.75	13.25	3	12
18.73	8.25	5.25	2	1.5	8.5	3.75	11	9.75	12	6	0.75	12	4	12
18.74	7.5	6.25	2.5	1.5	7.5	3.75	11	10.25	10.75	5	1.25	12.25	4.75	13.25
18.75	8	6.5	2.5	1.5	7	4	10.5	8.75	11	5	1.5	14	4.25	15.75
18.76	7.75	4	3.75	1	7.5	3.75	9.25	9.5	11.5	5	1	12.5	4.75	13
18.77	8.5	4.75	3.5	1.25	8.25	3	9.75	8.75	11	4.5	1	13	4.75	13.75
18.78	6.75	6.25	2.25	1.75	8.25	3	8.5	9.5	12.25	4	1.25	14.25	3.75	14
18.79	8	6.75	4	0.75	8	2.25	10.25	8.25	14	4.25	1	13.5	3.5	14
18.8	8.75	6.25	3.25	1.25	9	2.5	11	10.75	13.25	3	1.5	14.25	3	13.25
18.81	8.25	6	3.75	1.75	7.5	2.75	10.75	10.5	11.5	5	0.75	13.5	4	12.5
18.82	9	5	3	2.25	7.25	2.75	10	9.75	12.25	3.5	1.75	14.75	3.75	11.75
18.83	10.25	5.5	3	1.5	7.75	3.25	10.5	8.25	13.75	4	1	12.5	3.5	10.75
18.84	7.5	4.75	3.75	1.5	8.5	3.5	9.75	10.25	12.75	5.25	1	12.75	3.25	12
18.85	8.75	4.5	2.75	1.75	8.25	3.25	9.5	8	11.25	4.5	1.25	14.25	4.5	13
18.86	8	6.5	3.5	1.75	7.5	2.5	10.25	9.5	12	5.75	1.5	12.25	3	13
18.87	7.5	5.25	3.75	1.5	6.75	3	10.5	9.5	11	6	1.5	12.5	2.5	12.25
18.88	8.25	5.5	4	0.5	6.75	3	11	8	11.5	5.5	1.75	13.5	4.5	12.75
18.89	7.5	5.5	4.25	1	8	3.75	10.5	8.25	13.25	5.25	1.75	13.5	3.75	12
18.9	8	4.75	3.25	1.5	7.5	3.5	11.5	9.75	11.5	5.75	2.25	12.75	3.75	12.25
18.91	7.75	4	4	1.75	7.25	2.75	12	9.25	12.5	6	2	13.75	3.5	12.75
18.92	7.75	5.25	3.75	2.5	6	2.75	10.75	9.75	11	4.75	1.5	13	3.25	12.25
18.93	7.75	4.75	3.75	2.75	7.5	3	10.75	9	13.25	5.5	1.25	13.25	2.75	12.25
18.94	8.25	6.25	3.5	1.5	7.75	2.75	11	9	13.5	5.75	1.25	13.5	3	11.25
18.95	7.75	4.75	3.75	2.25	7	2.75	12.25	8.75	13.75	5.25	1.5	13	3.25	10
18.96	6.5	5.25	4.25	1.75	6.75	3.5	12.25	8.25	12	5.25	1.25	13.5	3	9.75
18.97	8	4.25	3	2.75	6.25	3.25	10.75	8.5	13.5	5	2	15	2.5	11.25
18.98	9	5	3.25	2.5	7	3.25	11.25	7.75	12.5	5.75	1.75	12.75	2.75	10.25
18.99	8.5	5.25	3.75	2.25	7.25	2.5	10.75	7.5	13.25	4.75	3	13	1.5	10.5
19	8.25	4.5	3.5	2.5	7.25	3	10	9.5	12.25	4.5	2.75	14.5	3.25	10.5
19.01	8.5	4.25	3.75	2.5	5.75	3.5	9.75	8	11.25	3.5	2.75	14.25	2.75	12.25
19.02	8	3.75	4	2	6	3.25	8.25	6.25	13	5	3.25	14.75	2.5	12
19.03	9	5.5	3.5	2.5	6.75	3	11	6.25	12.75	4.25	3	14.25	3.75	14.25
19.04	9.5	4.5	3.5	2	7	3.75	10	7	10.75	5	2.5	14.5	3.5	13
19.05	7.5	5.25	2.75	2	7	2	9.5	6.5	11.25	6.25	3.25	14.5	2.5	13.25
19.06	7.25	4.75	2.75	2.75	6.75	2.75	10.75	6.25	12	6.25	1.75	14.5	3	12.25
19.07	9.75	4.5	4.25	2.75	6.5	2.25	9.75	7.25	12	7.25	2	14.75	2.25	14
19.08	7.75	5	3.5	1.75	7.5	2.25	9.75	7	11.75	5.75	2.25	14.5	3	13.75
19.09	6.5	4.75	3.75	2.5	6.5	2.25	11.5	5.25	12.25	6	1.75	14.25	2.75	15
19.1	6.5	4.5	5	2.5	7.5	2.5	11.25	6.5	13.25	7	2	13	3.25	13.25
19.11	8.5	4	3	2	8.5	2.25	10.25	6.75	11.25	6.5	1.75	13.25	2.5	12.75
19.12	8	5	4	2	7.25	3	10	7.5	11.5	6.25	3	13.5	2.5	13.75
19.13	8	5.75	5.75	1.5	8.25	2.5	10.25	6.75	11.25	6.5	2.75	14	3.5	12.25
19.14	8.25	4.25	4.25	1.75	7.25	2.25	9.75	7.25	11	6.25	2.5	12.75	3	12.5
19.15	8.75	4.5	3.75	2	6.5	2.5	10.75	6.25	11.25	5.25	1.25	15	4	12.5
19.16	8.5	5.25	3.5	2	8.25	2.5	10.75	7.5	12.75	5.75	1.25	14	3.5	12.75
19.17	8	7.25	4	1.5	7.75	3	10.5	7.25	11.5	5.25	1.5	14.25	3.75	12.25
19.18	8.25	7	3	1.25	8	2.75	11	7.5	10.75	6.75	2.25	13.75	2.75	12
19.19	7	7	2.75	1.25	7.75	3.75	9.75	8.25	10	7.25	1.75	13.25	3.25	12.5
19.2	7.75	5.5	2.75	2	8	3.75	9	7.25	12.5	6.5	1.75	13	2	13.25
19.21	7	7.25	4.25	1.5	7.25	4	9.25	8.5	11	6.75	2	13.75	2.75	14
19.22	7.5	6.25	2.75	1.5	8.25	2.5	9.25	8	11.5	6.5	2	13.25	2.5	13.5
19.23	8.75	4.25	3	1.75	8	3	10	9.75	11.25	4.5	2.25	14	2.75	13.75
19.24	7	6	3.75	1.5	7.75	2.25	10	9	11.5	3.75	1.75	13.75	3.25	13
19.25	7.25	5.25	2.75	0.75	8.5	2.75	9.75	8.5	11	6.25	2.25	13	2.75	14.25
19.26	9.5	5.5	3	1.75	8	2	10.25	9	10.75	4.5	1.75	14	3	13.75
19.27	9.25	6	2.75	1.75	6	2.5	11.75	9.75	11	6	2	15	3.25	14
19.28	8.75	5.5	2.25	2	7.25	1.5	10.25	9	10.75	5	2	14.75	3.25	14.75
19.29	7.5	5.25	2.75	2.25	8	2.5	10.25	8.75	10.25	3.5	2.5	14.5	4.5	14
19.3	10	6.25	1.5	1.75	7.5	2.25	10	7.75	11	5	2	14.25	4.5	13.5
19.31	9.75	5.25	2.25	1.75	6.5	1.25	10	8	11.25	3.75	1.75	13.75	3.25	13.25
19.32	9.5	4	3.5	1.75	7.25	2.5	11.25	7	11.75	4.75	2.5	14.5	3.75	14.5
19.33	7.75	5.5	3.75	2	7	2.25	10	7	10.75	4.25	1.75	14.25	4.75	14.25
19.34	9.25	5	4	2.25	7.25	2.5	10.5	7.75	13.25	5	2.25	13.75	4.5	15
19.35	9.75	4.5	3.75	2.75	6	1	10.75	7.25	11	4	1.75	14.75	4	12.75
19.36	6.75	6	3	2.25	7	1.5	10.75	8	13	4	1.75	14	3.25	12.75
19.37	9.25	5.5	4	2.25	6.75	2	11.5	7.75	13	4.5	2	15.75	4	13
19.38	9.25	4.25	2.75	2.75	8.25	2.5	12.75	9	12.25	3.25	2.25	14.5	4.5	12.25
19.39	9	4.75	3.5	2.5	6.75	2.5	9	6.5	12.5	3.75	2	14.5	4.5	11.75
19.4	9.5	5.5	2.5	2.25	7.5	3	9.25	8.25	13.25	5	2	13.5	3	13.25
19.41	10.75	4.75	2	2	8	1.75	10.25	6.5	14	3.75	1.75	14.5	3.25	11.75
19.42	9	4.75	2.25	2.25	7.5	3	9.75	8.5	11.75	4.5	2	14.25	3.25	12.5
19.43	10.25	4.75	3	2.25	7.25	2.75	9.75	7.5	13	4	2.25	14	3	10
19.44	10.75	5	2	2.25	6	3.25	11.5	8.75	14	4.25	2	13.25	4	12.25
19.45	10.25	5.5	1.75	2	6.25	3	12	8	13.75	4.5	1.5	12.75	3.5	11.75
19.46	8.25	5.75	2	1.25	6	2.5	9.75	8	12.75	3.25	1.5	14.5	3.25	13.5
19.47	9.5	5.25	2.25	2	7.25	3.25	9.75	8.75	11.25	4.5	1.5	13.5	3.25	15.5
19.48	9.25	6.25	2.25	2.25	6.25	3.25	9.5	8	10.75	4.5	1.75	13.25	3.75	14.25
19.49	9.5	6	2	1.75	6	2.75	10.25	10.25	12.5	4.5	2	13.25	3.5	13.25
19.5	10.5	6	2.5	2.5	5.75	3.25	10.25	10.25	11.5	4.5	2	13.25	3.75	13.5
19.51	8.5	5	2.5	2.25	5.5	2.75	10	10	12.75	3	1.5	12.75	2.75	14.75
19.52	10	5.5	2.75	2.25	5.5	3.5	11	9.5	11.25	3.5	2.5	13	3	13.25
19.53	8.75	4	3	2.25	6	3.5	10.75	9.75	13.25	2.25	1.5	13.75	2.5	14.5
19.54	7.75	5	3.25	2.75	4.75	3.75	12	11.25	11.25	2.75	2.5	13.25	3.25	13
19.55	8.5	5.75	3.5	2.25	5.75	2.25	11	10.25	12.25	2.75	2.25	14	2.75	13
19.56	8.25	5	3	3.25	6.5	4	10	10	12.75	3.5	1.75	13.25	4.5	13.75
19.57	9	4.75	3	2.5	6.5	3	9.5	7.75	12.75	3	1.75	14.75	4.25	12.75
19.58	7	5	3.5	1.75	6.75	2	10	10	11.75	4.25	1.5	14	4	13.5
19.59	8	6	4.25	2	6.75	2.25	10.25	11.25	13	3.75	1.75	14	3	12.25
19.6	9	6	3	2.25	6	2.5	10.5	10.5	12.25	3.75	1.25	13.5	2.5	11.75
19.61	9.25	5.25	3.25	2.5	6	1.75	9.75	11.25	10.25	5.25	1.25	12.5	3.25	12.75
19.62	9.5	6.5	3	1.75	6.75	2.5	10	9	11.75	5.25	2	13.5	2	12.25
19.63	9.25	6.75	3.25	1.5	6.5	2.25	9.75	9	12.25	5.25	1.5	13	4	12.5
19.64	9.5	6	3	1.5	7	2.5	8.5	7.75	11.5	7.25	1.5	13.25	3.25	14.75
19.65	9.5	7	3.25	1.25	5.75	2.5	7.75	8.25	12.25	5.5	2.25	13.5	2.25	13.25
19.66	7.25	6	5	2	7	1.5	9.75	8.5	11.25	5.25	1.75	13	3.75	13.5
19.67	8	5.5	3.5	1.25	7	2.25	8	9.25	11.5	4.75	2.5	13.25	4	12.75
19.68	9.5	6.25	3.5	1.25	7	2.5	9.75	10	10.5	6	1.75	13.75	3.25	12.5
19.69	9.25	5.75	3.25	1	7.5	2.5	8.5	10.75	11.25	4.75	1.5	13.25	3.75	12.75
19.7	6.5	5.5	4.25	1	6	3.5	9.25	10	11	4.5	1.75	12	3	13.75
19.71	9.25	5.5	4.25	1.25	8	2.5	9.5	10.25	11.75	4.75	2	13	3.25	13
19.72	8.75	6	3.75	0.75	6.5	2.25	8.25	9.25	12.25	4.25	2.75	12.25	2.75	13.75
19.73	9.5	6.25	4	0.25	7.75	2	8.75	8.5	12	5	2	11.75	3.25	13
19.74	8.25	5	3.25	1	6.25	2.75	9.25	10.25	11.25	5	2.25	12.75	3.5	11.5
19.75	8.5	5.75	4.5	2.25	6.25	3	8.5	10.75	11.5	5.25	1.25	13	3.25	13.25
19.76	7.25	7.25	3.5	1.75	6.75	2.75	9.25	10.25	10.75	4	1	13.5	4.25	13.5
19.77	9	5.5	3.75	1.25	6.5	2	9.75	11.25	12	3.75	2	12	3.75	14
19.78	9	5.5	4.75	1.25	6.5	1.5	10.5	10	11.75	3.5	1.75	13	3.25	10.75
19.79	7	5.5	5	1.75	7.25	1.75	9.5	10.5	11	4.25	2	11.5	3	12.25
19.8	8	5.75	4.5	2	6.5	2.75	8.5	11	12	5.5	2	12	3.25	14
19.81	7	5	3.5	0.75	7.75	2.5	9.75	10.5	12.25	5	1.5	11.75	2.75	13.75
19.82	7.5	5.75	3.75	1.75	7.75	2	10	13.5	12	4.5	1.5	11.25	4	12.5
19.83	9.5	5	4.25	1.5	6.5	2.75	10.25	10.75	9.75	5.5	1.25	11	3.25	12.75
19.84	9	5	4.25	2	7.5	1.75	11	9.75	12	5	1	11.5	3.25	13
19.85	8.5	4.25	3.25	1.75	7.25	2.25	10	11	12	3.75	2	10.75	3.5	14.25
19.86	8.75	5.5	3.5	2	6.75	2.25	11	10.25	12.25	3.25	2.25	11.5	4	13
19.87	9	5.75	4.5	1.5	6	1.5	9.75	10	11.25	4.75	2	11.75	3.25	14.25
19.88	10.25	4	4	1.5	7.5	2.25	9.75	9.25	10.25	5	2	12	3.5	14
19.89	9	5.75	4	2.25	7	1	8.75	9.75	10.75	4.25	2.25	11.75	4.25	14.5
19.9	7.75	6	5.25	1.75	7.75	1.5	9.5	9.75	12	4.5	2.25	12	4.25	14.25
19.91	7.5	6	5.25	1.75	8	1.25	9.75	10.75	10.25	3.5	2.5	12.75	3.5	14.75
19.92	8	6.5	4.75	1.75	7.25	1.75	11	10.75	9.75	3.25	2.25	13	3.75	14.25
19.93	8	4.75	5	2	7.25	1	11.75	12	9.5	3.5	2.5	14.25	4	14.75
19.94	7.75	5	4.5	1.75	7.5	2.25	11.25	10.5	9.5	3.25	1.5	12.25	3	14
19.95	7.5	6	4.25	1.75	7.75	1.75	9.5	8.75	9.75	4	1.25	13.5	4.75	14.75
19.96	8.25	4.25	4.5	2	8.75	1.75	9	10.5	9.25	3.5	1.75	13.75	4.25	14.5
19.97	9.25	6.75	3.75	1.75	8	1.5	9.25	9.75	9.25	4.5	1.75	13.75	4.25	14.25
19.98	9	5	4.75	2	7.5	2.5	11.5	10.25	10.75	4.5	2.75	13	3.25	14
[truncated: 2 more rows]

## Sheet: Figure 6b
POPC	POPS	POPE	POPG	POPI	DPSM	CHOL			POPC	POPS	POPE	POPG	POPI	DPSM	CHOL
0.900093	0.983226	1.05268	0.914542	1.09514	0.911344	1.16199		Mean	0.678721	1.04823	0.672444	0.822015	2.20403	0.575348	1.34664
0.93922	1.0534	1.03383	0.823315	1.07553	0.994468	1.01829		STD	0.0712538	0.092203	0.105728	0.191834	0.21685	0.106683	0.0793463
0.975217	1.08299	0.937508	0.852363	1.16245	0.802195	1.08299
0.985028	1.00496	0.776096	0.913047	1.2896	0.816536	1.16971
0.889619	1.10481	0.871679	0.831172	1.21649	0.851273	1.18604
0.973058	1.09979	0.813428	1.08721	1.03068	0.767411	1.21136
0.955584	1.00688	0.87838	0.81762	1.19666	0.769497	1.24662
0.93569	0.947572	0.8979	1.04474	1.22325	0.856002	1.19263
0.8214	1.18647	0.865	0.93936	1.38445	0.672054	1.22037
0.886029	1.04803	0.798285	0.866909	1.43738	0.797426	1.20445
0.810052	1.02641	0.767496	0.90293	1.46938	0.899773	1.27079
0.785492	1.06085	0.89824	0.86461	1.38047	0.839495	1.27926
0.798986	1.02846	0.946264	0.822088	1.47665	0.72819	1.28557
0.830366	1.06503	0.936035	0.745434	1.29839	0.720318	1.33526
0.79249	0.988216	1.022	0.883355	1.46464	0.677128	1.307
0.815951	1.02768	0.97238	0.741426	1.37212	0.716445	1.32808
0.76944	1.09039	0.88637	0.774749	1.37756	0.795435	1.3382
0.820362	1.01734	0.915234	0.813201	1.40659	0.697808	1.35115
0.835539	1.08059	0.808009	1.18458	1.36598	0.633941	1.32758
0.881341	1.05804	0.692258	1.12765	1.24443	0.727106	1.38479
0.890767	1.03791	0.781975	1.07267	1.52534	0.601268	1.25807
0.821485	1.03791	0.823132	0.871545	1.4183	0.779421	1.32097
0.817243	0.947148	0.819604	0.716391	1.58575	0.735519	1.39017
0.810648	0.962142	0.731045	0.727732	1.63726	0.85704	1.33458
0.798575	0.955368	0.820416	0.827304	1.52412	0.718718	1.43305
0.762101	0.990731	0.823132	0.871545	1.76619	0.623537	1.36815
0.786357	1.08183	0.657972	0.649577	1.71128	0.863075	1.27991
0.810648	1.08629	0.771659	0.727732	1.63726	0.725188	1.27251
0.86865	1.11356	0.65675	0.936084	1.68141	0.555245	1.28608
0.879015	1.10181	0.690432	0.860047	1.58444	0.615311	1.28803
0.925408	0.964931	0.761611	0.587664	1.66807	0.672367	1.27126
0.831383	0.990731	0.802554	0.938587	1.60563	0.601268	1.36815
0.885605	0.917005	0.806869	0.808829	1.66807	0.649278	1.31227
0.940579	0.883829	0.77804	0.959103	1.7501	0.591654	1.23736
0.88087	1.03791	0.637927	0.938587	1.68591	0.690344	1.25807
0.822585	0.996584	0.726871	1.04474	1.50126	0.832867	1.307
0.850375	1.1445	0.790429	0.813201	1.59593	0.720318	1.1445
0.862711	1.05197	0.73	1.08721	1.46464	0.812553	1.21136
0.75563	1.13982	0.894917	0.907058	1.57755	0.817802	1.13982
0.788872	1.01239	0.77804	0.890595	1.66807	0.796458	1.2695
0.796677	1.17321	0.727208	0.921343	1.78628	0.590221	1.20408
0.908134	0.972405	0.800414	1.00295	1.68141	0.533035	1.25472
0.783992	1.1353	0.804705	1.07555	1.63676	0.669866	1.19837
0.79605	0.996057	0.744802	1.07844	1.69497	0.694056	1.31227
0.767178	0.91422	0.957051	1.03932	1.73721	0.668883	1.27991
0.740326	0.977701	0.739643	0.781517	1.84571	0.692253	1.40544
0.790348	0.985546	0.728027	0.813201	1.70413	0.675298	1.41473
0.744192	0.921381	0.723411	0.981998	1.82921	0.73936	1.39743
0.630065	1.04803	0.757347	0.866909	1.96974	0.775275	1.34523
0.696655	1.09039	0.756657	0.774749	1.96794	0.655064	1.30516
0.77158	0.993179	0.751352	0.727732	1.98055	0.747163	1.22596
0.811317	0.918478	0.716914	0.82434	1.86458	0.753003	1.30521
0.718952	1.06515	0.727208	0.789722	1.97016	0.743241	1.25039
0.78177	0.972764	0.74417	0.829409	1.80813	0.720547	1.33194
0.785492	0.967246	0.653266	0.997627	2.09725	0.552299	1.31046
0.823687	0.977619	0.577737	1.07555	1.95875	0.736853	1.22991
0.819294	0.988089	0.65675	0.735495	1.92161	0.688503	1.30177
0.738383	1.11146	0.767608	0.987153	1.94389	0.633941	1.18865
0.833352	1.13934	0.785746	0.590741	1.8078	0.501465	1.26252
0.848908	1.12924	0.697796	0.802358	1.92161	0.533035	1.1763
0.734291	1.0868	0.794725	0.749485	2.06695	0.633703	1.18269
0.672163	1.12816	0.846394	0.769525	1.81738	0.660329	1.32371
0.647786	1.09461	0.855143	0.835789	2.02948	0.57838	1.307
0.705073	1.0736	0.773701	0.464327	2.19761	0.638972	1.24476
0.732408	1.17944	0.555614	0.871545	2.03379	0.757152	1.17944
0.673024	1.11654	0.637927	0.871545	2.1676	0.601268	1.30525
0.674777	1.04151	0.561187	0.848849	2.08508	0.780813	1.36316
0.75563	1.20061	0.517063	0.712689	2.09478	0.559549	1.2918
0.688444	1.06215	0.70532	1.01376	2.18512	0.538782	1.2841
0.6811	1.05082	0.595179	0.869221	2.26857	0.599664	1.33314
0.708399	0.998742	0.767554	0.878593	2.07722	0.651028	1.2841
0.700842	1.11356	0.65675	0.802358	2.00168	0.666294	1.31745
0.71737	1.01824	0.696046	0.712689	1.86203	0.839323	1.33739
0.757152	1.0248	0.583052	0.823126	2.07245	0.651992	1.3367
0.708625	1.06667	0.600969	1.01053	2.16807	0.65035	1.25926
0.726395	1.02768	0.78618	0.471817	2.12544	0.582111	1.32808
0.736399	1.06085	0.653266	0.598576	2.1238	0.508115	1.40407
0.740326	0.990565	0.708868	0.59385	2.10703	0.591774	1.3775
0.673024	0.990731	0.802554	0.737461	2.00703	0.623537	1.41533
0.775673	0.998448	0.67368	0.665084	1.91142	0.640667	1.40407
0.744192	0.998163	0.864074	0.654665	1.95987	0.63063	1.28993
0.798986	1.01239	0.714955	0.685073	2.02356	0.591654	1.28557
0.70822	1.08027	0.608635	0.639635	2.09359	0.594905	1.41036
0.692253	1.08464	0.699662	0.651265	2.02768	0.584089	1.40544
0.730712	0.992977	0.659682	0.651265	2.13166	0.562456	1.42072
0.829011	1.07215	0.641357	0.783553	1.82445	0.520542	1.37847
0.755435	1.06527	0.628268	0.831525	1.9404	0.531165	1.42536
0.689805	0.987965	0.88881	0.789722	1.91762	0.524641	1.43564
0.664395	1.20646	0.73016	0.642915	1.82204	0.7688	1.29694
0.714524	1.04069	0.763438	0.80666	1.6636	0.647537	1.49796
0.629859	1.03157	0.826041	0.984569	1.9126	0.69769	1.37029
0.69287	1.02549	0.611756	1.02866	1.97602	0.747445	1.35726
0.701362	1.037	0.850642	0.989751	1.76464	0.613692	1.3775
0.765855	1.02965	0.796167	0.86461	1.91142	0.640667	1.24806
0.722746	0.993179	0.690432	0.860047	1.95415	0.769139	1.31907
0.686258	1.05734	0.626945	0.633885	1.93983	0.748645	1.43733
0.692253	1.00825	0.719653	0.651265	2.00168	0.757152	1.35962
0.662397	1.05248	0.789882	0.989751	1.949	0.745197	1.26916
0.744296	0.898779	0.680905	0.672217	2.14657	0.692195	1.37182
0.642511	0.883746	0.69785	0.974366	2.04835	0.841498	1.41704
0.734675	0.957799	0.705003	0.765609	2.01187	0.635776	1.40677
0.688	0.954586	0.846188	0.853293	1.9126	0.69769	1.37029
0.736399	0.904843	0.755338	0.997627	1.83178	0.729035	1.40407
0.662397	1.02152	0.830389	1.25368	1.63295	0.745197	1.39298
0.757814	1.11146	0.666607	0.987153	1.76001	0.677661	1.31214
0.785195	1.00995	0.738532	0.696491	1.79444	0.609928	1.41096
0.686593	1.04349	0.641357	0.741426	1.93711	0.761223	1.40713
0.693446	0.977661	0.690432	0.79389	1.98055	0.681237	1.44321
0.625209	1.00915	0.577737	0.672217	2.3344	0.80384	1.34028
0.699521	1.04971	0.606007	0.855533	2.07523	0.655801	1.37389
0.608756	1.10765	0.694095	0.665084	2.04416	0.817403	1.34166
0.637556	1.02813	0.771607	0.837938	2.00683	0.792187	1.3154
0.649755	1.04803	0.716409	0.533483	2.10283	0.686672	1.4078
0.746378	0.913473	0.713007	0.683207	2.1544	0.658124	1.34617
0.767178	1.05135	0.618095	0.714535	2.17799	0.604152	1.26467
0.724232	1.10278	0.773811	0.54508	1.98536	0.611071	1.31055
0.817243	0.962424	0.679672	0.651265	1.97568	0.67062	1.31379
0.784901	1.01617	0.68501	0.787655	2.0698	0.69769	1.20093
0.763829	1.02693	0.75334	0.663325	1.98579	0.638972	1.29144
0.802999	1.08916	0.651537	0.729657	1.85341	0.74914	1.2292
0.709902	1.07961	0.759086	0.480865	2.05652	0.638912	1.32132
0.690971	1.00377	0.861984	0.601768	2.05506	0.644084	1.31745
0.712614	1.05363	0.823132	0.670419	2.08731	0.645806	1.22662
0.740326	1.08219	0.697796	0.668632	2.02837	0.621874	1.30177
0.764467	0.942955	0.731984	0.81762	2.09415	0.565806	1.34251
0.732301	0.972277	0.792571	0.747454	2.14272	0.609415	1.27512
0.649905	1.10745	0.842087	0.510406	2.0628	0.656969	1.30201
0.66782	1.04593	0.75376	0.775475	1.9862	0.751298	1.31879
0.757152	0.920838	0.796838	0.633174	1.9208	0.73612	1.35155
0.761261	0.952528	0.811176	0.773481	2.03255	0.620904	1.28516
0.730712	0.931871	0.679672	0.846644	1.94969	0.778785	1.37489
0.772763	0.864032	0.694252	0.904721	2.08938	0.686901	1.33394
0.626889	1.04349	0.78618	0.741426	2.09854	0.716445	1.32808
0.668489	1.07801	0.601596	0.743425	2.10419	0.740825	1.34751
0.688	1.04697	0.725304	0.656379	2.0698	0.69769	1.3241
0.683997	0.942955	0.773811	0.54508	1.93097	0.746865	1.47037
0.656588	1.02813	0.652898	0.709024	2.03255	0.727956	1.43635
0.654378	0.993179	0.873193	0.727732	2.00696	0.659262	1.36562
0.682144	0.892583	0.667428	0.883355	2.14272	0.699699	1.43451
0.690971	0.988089	0.574656	0.936084	2.21519	0.577455	1.42724
0.665902	0.933568	0.773701	1.12765	1.95932	0.74914	1.35367
0.729109	0.965395	0.757967	1.01308	1.79444	0.588896	1.47037
0.697124	0.82684	0.612436	1.19715	1.99106	0.751127	1.49767
0.75563	0.820672	0.73582	1.10143	2.04306	0.624112	1.39818
0.672187	0.907094	0.689219	0.997958	1.91703	0.808005	1.44842
0.757367	0.887487	0.76766	0.833652	2.04776	0.575126	1.39892
0.705981	0.848874	0.75376	0.904721	2.08938	0.601038	1.47037
0.658686	0.899174	0.752268	0.816937	2.0067	0.667964	1.51828
0.698592	0.937001	0.754538	0.860372	1.98696	0.551162	1.4992
0.576019	0.900227	0.824602	1.15134	2.29785	0.467425	1.48537
0.645858	1.01088	0.701484	0.914145	2.16327	0.628988	1.37847
0.584468	0.928655	0.729122	0.989751	2.31774	0.591774	1.45489
0.615336	0.977701	0.699662	0.976897	2.13166	0.67062	1.436
0.613742	0.883746	0.657972	0.974366	2.20392	0.625729	1.55417
0.589977	1.04324	0.613329	0.966852	2.1612	0.556672	1.54219
0.750067	0.928655	0.567095	0.923767	2.08069	0.526021	1.5168
0.688444	1.0463	0.622341	1.08134	2.18512	0.516333	1.36336
0.686901	0.954983	0.634745	0.840098	2.26995	0.665435	1.3491
0.731072	0.867519	0.692666	0.564158	2.27691	0.645472	1.39685
0.760335	0.747107	0.707226	0.948734	2.21808	0.652788	1.39884
0.734451	0.777974	0.773701	1.26032	2.06523	0.616939	1.40035
0.644981	0.891134	0.738532	1.0764	2.09772	0.757152	1.38126
0.624951	1.05408	0.859585	0.716391	1.94969	0.692253	1.37489
0.767178	0.91422	0.817481	0.779493	1.91871	0.668883	1.34086
0.7479	0.932613	0.925129	0.641271	1.79179	0.724232	1.33875
0.728668	0.957091	0.787809	0.987153	2.1015	0.568361	1.2967
0.721097	0.947148	0.619701	0.976897	2.07967	0.67062	1.39017
0.719499	1.00782	0.669242	1.09016	2.02216	0.639028	1.32371
0.764144	1.00915	0.598371	1.00833	1.98558	0.714524	1.29298
0.688676	0.987846	0.696046	0.777479	2.06892	0.753239	1.33739
0.65498	1.10376	0.639638	0.739438	2.14657	0.669866	1.34028
0.723198	1.11884	0.613329	0.515654	2.10974	0.663724	1.3154
0.661691	1.09706	0.717788	0.779493	1.99649	0.69046	1.34086
0.626889	1.04349	0.703424	0.606621	2.07163	0.873167	1.32808
0.703212	1.08629	0.670125	0.595417	1.90133	0.703212	1.41218
0.670374	1.15777	0.787809	0.526482	1.78628	0.721381	1.37389
0.69528	1.10472	0.712619	0.862322	1.90636	0.705073	1.307
0.759309	1.02549	0.690692	0.771498	1.89903	0.662023	1.35726
0.742306	1.11654	0.658506	0.938587	1.95351	0.489922	1.36815
0.703696	1.0262	0.681442	1.24062	1.85051	0.694056	1.34784
0.67736	0.9853	0.674417	1.4217	2.03779	0.686901	1.28847
0.748202	0.985461	0.53219	0.866909	2.12945	0.686672	1.36087
0.65785	1.12325	0.714509	0.798101	2.0707	0.684851	1.27926
0.661006	1.05026	0.740027	0.757721	2.03468	0.732191	1.32495
0.621874	0.925353	0.738843	1.06981	2.16182	0.799552	1.31745
0.7688	0.950085	0.651224	0.964372	1.92469	0.747445	1.3271
0.665137	1.07215	0.741569	0.979441	2.00689	0.715745	1.27126
0.719229	0.929457	0.69785	0.714535	2.17799	0.733614	1.31038
0.634565	0.947148	0.739643	0.976897	2.31363	0.584089	1.35962
0.634844	1.0087	0.629511	1.05852	2.21822	0.791114	1.27251
0.580841	0.891608	0.736878	1.06697	2.28916	0.863878	1.29831
0.546943	0.977661	0.751352	0.926205	2.32385	0.791114	1.31907
0.690304	0.874274	0.748828	0.880967	2.43448	0.562748	1.30346
0.694056	0.91099	0.648328	1.02203	2.39331	0.7016	1.23064
0.691097	0.97774	0.787344	0.769525	2.27813	0.639028	1.23346
0.676642	0.980247	0.889624	0.876231	2.31377	0.514945	1.2174
0.705981	0.939824	0.733924	0.581606	2.24415	0.794229	1.24299
0.693446	0.977661	0.731045	0.79389	2.21822	0.703212	1.25699
0.620273	0.937858	0.81123	0.677667	2.38038	0.652788	1.31936
0.664145	0.962142	0.771659	0.926205	2.24463	0.637286	1.28803
0.671229	1.03514	0.71832	0.802358	2.1885	0.577455	1.34882
0.631745	0.972405	0.77989	0.869221	2.24188	0.599664	1.3645
0.674828	1.05646	0.598371	0.941103	2.09291	0.692195	1.35605
0.664395	0.995328	0.749894	0.900081	2.07867	0.832867	1.23662
0.56637	1.12487	0.714955	0.959103	2.16028	0.773702	1.2695
0.664904	1.02492	0.763438	1.07555	1.98558	0.736853	1.27721
0.728819	0.944694	0.717788	0.844451	2.07428	0.798344	1.24943
0.642511	0.975168	0.737727	0.909408	2.07428	0.776767	1.34086
0.664658	0.909842	0.850418	0.761908	2.18415	0.736236	1.28353
0.70738	0.84681	0.866336	0.918931	2.227	0.719493	1.21633
0.696999	0.927867	0.881254	0.765609	1.93547	0.847702	1.25711
0.732615	0.980247	0.921951	0.783553	1.95477	0.56392	1.30189
0.742205	0.865802	0.83995	0.763666	2.15917	0.613024	1.31363
0.615311	0.869032	0.974727	0.661575	2.35026	0.637286	1.30355
0.68758	0.942833	0.822504	0.446605	2.08827	0.741739	1.36187
0.613692	0.913177	0.870895	0.527867	2.10703	0.679444	1.48585
0.593391	0.927867	0.900837	0.701808	2.1392	0.635776	1.45166
0.643762	0.932613	0.807027	0.577144	2.15014	0.596427	1.48917
0.657209	0.936737	0.783695	0.785598	2.11666	0.695868	1.38207
0.693446	0.977661	0.852886	0.661575	2.08618	0.527409	1.39666
0.740326	0.904843	0.789362	0.642915	2.10433	0.640667	1.35726
0.708399	0.919477	0.954256	0.675841	2.13117	0.471434	1.36336
0.648534	0.998742	0.788299	0.675841	2.13117	0.673477	1.36336
0.76917	1.06936	0.639691	0.455885	1.97568	0.67062	1.35962
0.629859	1.09315	0.664862	0.656379	2.1222	0.675887	1.40109
0.685861	1.04168	0.608153	0.614886	2.01804	0.816981	1.37822
0.811317	0.999046	0.548228	0.82434	2.00168	0.707367	1.30521
0.65828	1.03078	0.674417	0.646229	2.11518	0.83716	1.30363
0.730455	1.00377	0.615703	0.601768	2.05506	0.644084	1.44292
0.734602	1.07625	0.634745	0.710852	2.11518	0.643969	1.28847
0.759809	0.8977	0.729122	0.857784	2.15971	0.569856	1.34655
0.675695	1.01137	0.712619	0.79599	2.0917	0.661006	1.36923
0.711852	1.05026	0.655453	0.757721	1.95219	0.572024	1.47037
0.684752	1.05646	0.680905	0.672217	2.11974	0.647537	1.35605
0.722746	1.0087	0.771659	0.79389	1.90133	0.637286	1.38114
0.677621	1.07666	0.693927	0.822088	1.80479	0.773702	1.39806
0.574727	1.11439	0.668362	1.25368	1.97534	0.635609	1.43942
0.749818	0.950085	0.63149	0.900081	1.92469	0.726089	1.40251
0.809423	0.941037	0.636226	1.06981	1.81486	0.777343	1.30177
0.690971	1.08219	0.595179	1.00295	1.86824	0.777343	1.3645
0.710713	0.972405	0.615703	0.802358	1.81486	0.843972	1.45861
0.740326	0.977701	0.719653	0.91177	1.74172	0.843684	1.34434
0.671175	1.1149	0.613166	1.03326	1.75972	0.800834	1.38958
0.805536	0.91422	0.578218	1.29915	1.6335	0.841498	1.38657
0.786099	1.04349	0.682735	0.741426	1.69497	0.806	1.32808
0.691621	1.02152	0.708868	1.12172	1.79098	0.635609	1.45489
0.706943	1.12325	0.694095	0.86461	1.83178	0.706943	1.32606
0.635133	1.15107	0.701538	0.80666	1.93192	0.625209	1.41912
0.68188	1.02152	0.830389	0.659834	2.02802	0.547939	1.40846
0.702207	1.02009	0.646571	0.883355	2.08847	0.564273	1.41857
0.663409	1.03881	0.799614	0.976897	2.07967	0.584089	1.31379
0.69528	0.980247	0.814422	0.862322	1.93284	0.661006	1.36923
0.689134	1.03239	0.798285	0.800224	2.15607	0.465165	1.36087
0.703103	1.13358	0.730932	0.910497	2.06878	0.488553	1.29787
0.644611	1.21044	0.690432	0.661575	2.19181	0.527409	1.30355
0.786961	1.11146	0.727208	0.658102	1.91762	0.502781	1.32758
0.789032	1.16082	0.708868	0.59385	1.89633	0.526021	1.30012
0.712564	1.10278	0.827351	0.626842	2.0267	0.541364	1.29393
0.7046	1.1826	0.680905	0.672217	2.22707	0.468906	1.26144
0.734675	1.12242	0.74417	0.510406	2.01187	0.678162	1.24214
0.679478	1.07961	0.653657	0.68695	2.11136	0.775821	1.27298
0.702361	1.1763	0.73016	0.707206	1.92469	0.5766	1.3271
0.673912	1.19492	0.629511	0.396945	2.19181	0.615311	1.31907
0.68188	1.14534	0.729122	0.329917	2.05436	0.657527	1.34655
0.664145	0.962142	0.629511	0.727732	2.19181	0.791114	1.36562
0.651487	1.05082	0.636226	0.668632	2.08175	0.755133	1.39587
0.63886	1.03001	0.68368	0.700027	2.10837	0.782134	1.35841
0.595437	1.088	0.680905	0.941103	2.06608	0.714524	1.38759
0.563961	0.961239	0.767496	0.90293	2.38427	0.692133	1.33596
0.648255	1.04493	0.625079	0.890943	2.13377	0.697579	1.37334
0.583461	1.12462	0.636385	0.971848	1.93961	0.817802	1.39818
0.615285	1.07223	0.784072	0.739438	2.09291	0.714524	1.32452
0.738383	1.01884	0.646407	0.789722	2.1015	0.633941	1.32758
0.736549	1.05026	0.726435	0.895489	2.06806	0.679892	1.2003
0.740326	1.037	0.708868	0.791801	2.15971	0.591774	1.25368
0.77158	1.03973	0.873193	0.661575	1.92774	0.549385	1.27251
0.715198	1.21315	0.622937	0.654665	2.11666	0.500155	1.30529
0.639549	1.21633	0.624568	0.656379	2.1746	0.654084	1.27791
0.621796	1.26583	0.707008	0.460671	2.0227	0.633941	1.34302
0.612081	1.28127	0.585806	0.658102	2.15404	0.612081	1.32758
0.648031	1.07645	0.67368	0.798101	2.1238	0.618575	1.38847
0.631745	1.05082	0.759367	0.735495	2.02837	0.777343	1.33314
0.724863	1.05959	0.643032	0.981998	2.0644	0.565393	1.336
0.794644	1.03885	0.627414	0.613215	2.01256	0.656336	1.31055
0.726395	1.09092	0.537912	0.471817	2.20615	0.671667	1.34389
0.69769	1.12395	0.664862	0.656379	2.096	0.741295	1.23172
0.773187	1.0903	0.663126	0.654665	2.16892	0.608885	1.1978
0.718668	1.17317	0.614065	0.533483	2.2093	0.62022	1.23574
0.769939	1.08219	0.430992	0.869221	2.24188	0.688503	1.23903
0.711482	1.11519	0.55973	0.976897	2.15766	0.627354	1.26796
0.675695	1.18252	0.631177	0.729657	2.11818	0.616939	1.29144
0.71737	1.23101	0.576724	0.583109	1.96547	0.753239	1.24621
0.712979	1.14836	0.487364	0.79389	2.139	0.659262	1.31907
0.685109	1.07231	0.616553	0.692643	2.23945	0.575184	1.36476
0.785821	1.10072	0.64494	0.490268	2.23651	0.465289	1.28144
0.811032	1.05734	0.540469	0.493022	2.47399	0.467903	1.22256
0.809423	1.11356	0.677273	0.668632	1.97499	0.466406	1.31745
0.780892	1.04739	0.674743	0.618255	2.19362	0.547639	1.25686
0.875114	0.974919	0.627414	0.749485	2.09415	0.520542	1.2626
0.806895	1.10578	0.545241	0.546565	2.1544	0.499266	1.33014
0.775673	1.06085	0.592022	0.266034	2.22999	0.596483	1.34166
0.817243	1.08464	0.59971	0.521012	2.05367	0.584089	1.29851
0.800092	1.11809	0.521103	0.587664	2.00689	0.607299	1.34784
0.788399	1.13047	0.519749	0.716391	1.8717	0.540823	1.45127
0.765521	1.12395	0.725304	0.590741	1.9388	0.436056	1.40109
0.726395	1.18578	0.641357	0.471817	2.12544	0.514945	1.32808
0.781347	1.11733	0.588898	0.595417	2.05978	0.461483	1.39666
0.791114	1.02422	0.568591	0.727732	2.19181	0.505434	1.3501
0.73645	1.04697	0.624568	0.853293	2.1746	0.501465	1.3549
0.816108	1.04971	0.727208	0.592292	2.1015	0.415341	1.31214
0.702207	1.17948	0.688286	0.679504	2.25121	0.49656	1.2273
0.784901	1.18553	0.60442	0.393828	2.2008	0.523267	1.23172
0.762101	1.22662	0.637927	0.536335	2.22112	0.489922	1.17944
0.814948	1.13885	0.592022	0.465559	1.99106	0.618575	1.27926
0.758531	1.17308	0.693927	0.616566	2.07825	0.682678	1.12487
0.75422	1.11953	0.763438	0.537773	2.14657	0.647537	1.1353
0.762396	1.05197	0.625714	0.475653	2.16984	0.564273	1.35481
0.734122	1.06787	0.795426	0.280153	1.95695	0.697933	1.33073
0.68163	1.18833	0.688926	0.577144	2.04776	0.766834	1.20337
0.670295	1.23988	0.665625	0.745434	2.08283	0.540238	1.28757
0.754036	1.18252	0.570095	0.596992	2.03875	0.484737	1.38479
0.763829	1.24476	0.529374	0.464327	2.01227	0.594905	1.307
0.699521	1.14233	0.545406	0.855533	1.99643	0.655801	1.37389
0.711852	1.08581	0.670958	0.964372	2.00168	0.597956	1.3271
0.714865	0.995806	0.794061	0.79599	2.0917	0.594905	1.307
0.665137	1.01088	0.721527	0.848849	2.11115	0.672367	1.34784
0.722746	1.05525	0.629511	0.860047	2.21822	0.439508	1.38114
0.71737	1.12462	0.715933	1.03664	2.12064	0.451943	1.2614
0.738276	0.977532	0.596942	1.04184	2.32883	0.553707	1.27079
0.76655	1.10578	0.503299	0.819848	2.18167	0.453879	1.37822
0.882697	0.980247	0.572288	0.835789	2.10433	0.597956	1.20646
0.841741	1.27298	0.506057	0.96173	2.11136	0.319456	1.19241
0.773621	1.12028	0.631177	0.862322	2.11818	0.462704	1.27588
0.787581	1.01675	0.798285	0.733539	2.02298	0.686672	1.15753
0.736346	1.15416	0.682735	0.808829	1.93711	0.559723	1.31227
0.796161	1.06787	0.623442	0.700382	1.87308	0.744462	1.28144
0.765521	1.12395	0.584273	0.590741	2.1222	0.501465	1.3549
0.744243	0.995806	0.671898	0.79599	2.11818	0.550838	1.36923
0.728668	1.11146	0.707008	0.723912	1.99643	0.655801	1.26583
0.66388	1.18269	0.606501	0.81762	2.06695	0.7016	1.27858
0.648031	1.21686	0.632851	0.798101	1.91142	0.729035	1.32606
0.723198	1.22468	0.573759	0.644568	1.90391	0.685135	1.3154
0.787182	1.07207	0.740402	0.634777	1.95101	0.484961	1.35497
0.69528	1.2292	0.610816	0.53066	2.14466	0.550838	1.307
0.721097	1.1763	0.659682	0.651265	2.10566	0.584089	1.25268
0.730044	1.15996	0.534464	0.626842	2.25189	0.485839	1.33967
0.72819	1.15701	0.462618	0.685073	2.3517	0.523386	1.30164
0.798773	1.00604	0.506334	0.791801	2.2914	0.504104	1.33107
0.759042	1.04082	0.475613	0.493022	2.5021	0.514693	1.32168
0.76955	1.037	0.587348	0.3959	2.34407	0.504104	1.34655
0.696441	1.06109	0.595074	0.710852	2.39892	0.472244	1.3491
0.713682	1.05836	0.474835	0.837938	2.49567	0.47103	1.33052
0.646614	1.19119	0.487107	0.888688	2.35641	0.484961	1.35497
0.86017	1.02888	0.442084	0.523732	2.35184	0.543647	1.25922
0.776637	1.10578	0.545241	0.341603	2.34529	0.63543	1.21796
0.752203	1.06936	0.432144	0.536335	2.4352	0.623537	1.28952
0.753857	1.1978	0.622937	0.392799	2.09053	0.565393	1.28993
0.738408	1.21896	0.518403	0.519662	2.22985	0.539422	1.27991
0.746297	1.16997	0.537912	0.808829	2.09854	0.492556	1.34389
0.71707	1.12395	0.584273	0.590741	2.1484	0.69769	1.27791
0.720584	1.11356	0.533609	0.869221	2.16182	0.644084	1.28608
0.747998	1.09706	0.518403	0.779493	1.89278	0.75519	1.37133
0.792516	1.12101	0.502368	0.589199	2.01213	0.652376	1.336
0.752047	1.16388	0.365523	0.661575	2.19181	0.659262	1.33458
0.770777	1.02813	0.474835	0.451197	2.23838	0.642314	1.39099
0.752047	1.02422	0.548284	0.52926	2.35026	0.57136	1.33458
0.700565	0.97774	0.610191	0.513017	2.32932	0.596427	1.41396
0.765195	0.972648	0.755708	0.647899	2.12064	0.473465	1.38298
0.712238	1.08385	0.500571	0.679504	2.1156	0.654557	1.41857
0.670374	0.926218	0.606007	0.658102	2.31165	0.568361	1.51282
0.761813	0.993179	0.548284	0.595417	2.29744	0.461483	1.44321
0.686203	0.952094	0.582747	0.589199	2.24732	0.652376	1.47421
0.691621	1.00604	0.587348	0.527867	2.15971	0.591774	1.5168
0.70005	0.975168	0.757665	0.519662	2.17799	0.496268	1.46275
0.742229	0.87693	0.751822	0.515654	2.26411	0.556672	1.40611
0.728819	0.944694	0.657972	0.58462	2.38542	0.474691	1.4018
0.70331	1.01456	0.673425	0.814895	2.20185	0.520542	1.38215
0.719499	1.06799	0.610191	0.641271	2.02216	0.575126	1.45909
0.76955	0.975088	0.749375	0.791801	2.08069	0.547939	1.31559
0.7688	1.07073	0.690692	0.835789	2.02734	0.512534	1.31202
0.757588	1.08183	0.578218	0.58462	2.10021	0.647306	1.32562
0.792516	0.998163	0.582747	0.589199	2.19505	0.652376	1.28993
0.692763	1.13358	0.472956	0.700382	2.43221	0.535082	1.3143
0.69769	1.21633	0.564126	0.590741	2.227	0.54507	1.29331
0.752203	0.990731	0.699662	0.469294	2.19436	0.668075	1.28952
0.734527	1.13637	0.582747	0.392799	2.0644	0.695868	1.336
0.740326	1.07961	0.5904	0.480865	2.11136	0.547639	1.43411
0.786961	0.987965	0.525206	0.526482	2.12777	0.633941	1.4202
0.794591	0.985379	0.523831	0.590741	2.1222	0.69769	1.3549
0.837154	1.04168	0.461358	0.478245	2.07258	0.680818	1.34617
0.728966	1.02287	0.629875	0.513017	2.12455	0.745533	1.32371
0.679892	1.2003	0.628268	0.575671	2.09359	0.616152	1.32033
0.712979	1.14836	0.609205	0.727732	2.16541	0.483458	1.3501
0.658929	1.01617	0.644715	0.656379	2.227	0.69769	1.37029
0.673024	1.10081	0.720241	0.804503	2.14083	0.556729	1.32097
0.68087	1.06659	0.817481	0.649577	1.89278	0.69046	1.35609
0.6811	1.22335	0.615703	0.668632	2.13513	0.644084	1.23903
0.615311	1.25699	0.710739	0.595417	2.03337	0.659262	1.30355
0.712238	1.21136	0.563143	0.679504	2.1156	0.586844	1.29106
0.66388	1.24662	0.648328	0.749485	2.03976	0.588439	1.29457
0.65785	1.20126	0.592022	0.598576	2.25654	0.596483	1.29486
0.746065	1.07903	0.616498	0.647899	2.06892	0.58107	1.36779
0.76917	1.16102	0.55973	0.651265	2.02768	0.51919	1.35962
0.713682	1.0886	0.692468	0.580111	2.13547	0.556672	1.34563
0.760068	1.12924	0.636226	0.534905	2.02837	0.621874	1.30177
0.715522	1.00046	0.654581	0.581606	2.06359	0.772763	1.3491
0.70005	1.03612	0.677911	0.389746	2.10021	0.798344	1.32562
0.72658	1.07645	0.734924	0.332542	2.0707	0.662759	1.32606
0.736292	1.05771	0.77592	0.614886	2.09986	0.658124	1.21796
0.758783	1.05899	0.618261	0.486193	2.16248	0.669062	1.28708
0.715785	1.1698	0.680335	0.48485	2.23945	0.598192	1.20229
0.709902	1.09573	0.695828	0.54956	2.24846	0.570457	1.27298
0.718668	1.17317	0.655003	0.666853	2.02298	0.686672	1.23574
0.690304	1.1763	0.603222	0.474367	2.27218	0.720318	1.19219
0.670374	1.08059	0.525206	0.526482	2.15404	0.852541	1.34302
0.686203	1.01352	0.482274	0.589199	2.24732	0.782852	1.39743
0.677487	1.02965	0.551193	0.731593	2.09725	0.817403	1.37287
0.711482	1.20685	0.499759	0.651265	2.23564	0.540823	1.31379
0.610375	1.17317	0.573128	0.600168	2.26254	0.598069	1.4078
0.72658	1.17006	0.632851	0.86461	2.09725	0.596483	1.21686
0.667668	1.12325	0.612436	0.598576	2.1238	0.596483	1.41967
0.864392	1.00179	0.46516	0.826605	2.00718	0.594905	1.35726
0.778785	1.11519	0.659682	0.846644	2.00168	0.411025	1.35962
0.633174	1.16082	0.526588	0.659834	2.18605	0.635609	1.42394
0.738408	1.1123	0.498464	0.714535	2.22985	0.647306	1.27991
0.720584	1.03514	0.472039	0.668632	2.29526	0.710713	1.33314
0.69046	1.09706	0.41871	1.03932	2.35949	0.668883	1.26467
0.692175	1.02009	0.584	0.679504	2.38683	0.677128	1.27512
0.616939	1.18578	0.703424	0.741426	2.28687	0.559723	1.26483
0.612081	1.23496	0.666607	0.658102	2.41673	0.546501	1.20408
0.639549	1.09315	0.68501	0.853293	2.3056	0.632281	1.24712
0.722022	0.985633	0.740027	0.895489	2.30963	0.4805	1.27648
0.63543	1.07373	0.629124	0.888169	2.20894	0.63543	1.3622
0.655497	1.10278	0.741569	0.783553	2.11115	0.520542	1.37847
0.637556	1.02813	0.771607	0.902395	2.00683	0.706545	1.36075
0.674828	1.00915	0.722171	1.07555	2.09291	0.60288	1.34028
0.613692	1.1763	0.688615	1.05573	2.10703	0.526021	1.34655
0.711456	0.950211	0.68602	1.39686	2.11877	0.62639	1.26149
0.665689	0.977576	0.79689	1.02481	1.99077	0.726206	1.31412
0.663127	0.959279	0.884867	1.13971	1.95351	0.601268	1.35243
0.673024	1.03791	0.740819	1.13971	1.98027	0.712614	1.2738
0.672163	1.02287	0.846394	0.769525	1.99656	0.745533	1.26354
0.634844	1.02422	0.771659	0.860047	2.19181	0.637286	1.31907
0.67736	1.06109	0.714088	0.969343	2.08938	0.622504	1.30363
0.664145	1.02422	0.710739	1.05852	2.139	0.593335	1.33458
0.689134	1.06367	0.695941	0.933595	2.15607	0.575919	1.29831
0.66208	1.08385	0.771714	1.01926	1.95286	0.609415	1.33887
0.589119	1.17006	0.714509	0.731593	2.15035	0.640667	1.34166
0.616939	1.05683	0.621315	0.979441	2.13721	0.607299	1.45505
0.658929	1.04697	0.725304	0.984569	2.0698	0.54507	1.40109
0.658929	1.13934	0.68501	0.787655	2.096	0.654084	1.29331
0.70005	1.09706	0.69785	0.779493	2.33357	0.560999	1.18849
0.615336	1.14574	0.839595	0.846644	2.39162	0.475924	1.1763
0.70005	0.929457	0.797542	0.909408	2.22985	0.582575	1.29514
0.683679	1.07077	0.690432	0.52926	2.27104	0.659262	1.27251
0.615336	1.14574	0.799614	0.716391	2.15766	0.605722	1.28323
0.666692	1.12254	0.744802	0.539219	2.17925	0.626889	1.28065
0.608756	1.06085	0.796167	0.798101	2.30963	0.530207	1.32606
0.636524	1.18252	0.651537	0.928655	2.30352	0.528805	1.24476
0.606656	1.11095	0.769628	0.76614	2.3631	0.555245	1.25798
0.585513	1.15107	0.784072	0.672217	2.20024	0.625209	1.30875
0.642017	1.09979	0.792571	0.543603	2.16984	0.564273	1.35481
0.65785	1.26366	0.816582	0.532068	2.09725	0.463931	1.26366
0.65785	1.06085	0.877826	0.598576	2.28308	0.486023	1.27926
0.724863	1.12101	0.743505	0.523732	2.27345	0.36968	1.32065
0.635921	1.11597	0.710426	0.707206	2.38662	0.469822	1.31202
0.671229	1.06651	0.677273	0.668632	2.56215	0.355357	1.31745
0.665462	1.12343	0.691801	0.563454	2.38965	0.444508	1.32168
0.705981	0.954983	0.694252	0.969343	2.32154	0.536641	1.30363
0.69046	1.06659	0.69785	0.714535	2.30764	0.34523	1.41704
0.706418	1.0027	0.665836	0.701808	2.2156	0.593391	1.36187
0.740326	1.07073	0.592022	0.45004	2.12999	0.640667	1.37235
0.692253	0.947148	0.839595	0.455885	2.26164	0.51919	1.39017
0.709237	1.0034	0.626207	0.789722	2.25911	0.459061	1.43564
0.759556	1.02353	0.699662	0.716391	2.18365	0.454291	1.34434
0.671329	0.992593	0.639742	0.631579	2.2437	0.545455	1.48148
0.663409	1.00825	0.759633	0.521012	2.23564	0.497557	1.45127
0.697124	0.951646	0.67368	0.465559	2.44237	0.463931	1.43527
0.719499	0.992782	0.669242	0.577144	2.30372	0.44732	1.429
0.715522	0.894349	0.793431	0.840098	2.26995	0.472244	1.37942
0.687184	0.960836	0.723908	1.11714	2.22959	0.536004	1.32479
0.643762	1.03791	0.728293	1.21841	2.15014	0.426019	1.41396
0.707806	0.942253	0.775595	1.16622	2.30167	0.473465	1.2614
0.638912	0.966819	0.738	1.03043	2.33072	0.547639	1.33743
0.661006	1.00525	0.746068	1.08738	2.17019	0.552412	1.33534
0.710414	1.06936	0.719097	0.759809	2.19882	0.441672	1.35155
0.694676	1.04069	0.722171	0.739438	2.2539	0.468906	1.35605
0.616939	1.01239	0.799068	1.02761	2.32436	0.500631	1.31771
0.610375	0.985461	0.839222	0.866909	2.23592	0.553768	1.37652
0.740326	1.11597	0.651224	0.771498	2.05301	0.427111	1.40251
0.677487	1.04525	0.67368	0.931118	2.20344	0.574391	1.32606
0.734208	0.874931	0.614855	1.10518	2.28842	0.5736	1.361
0.664145	0.946624	0.710739	1.25699	2.27104	0.527409	1.33458
0.756464	0.913473	0.608153	1.16145	2.23621	0.499266	1.3622
0.72676	0.939189	0.644715	1.11584	2.3318	0.523267	1.29331
0.665137	0.918981	0.661399	1.24062	2.26753	0.650677	1.31721
0.700842	1.06651	0.554132	1.06981	2.34864	0.488615	1.30177
0.683378	0.995328	0.473617	0.900081	2.38662	0.5766	1.41759
0.691621	0.95961	0.587348	0.923767	2.31774	0.657527	1.33107
0.726395	0.964436	0.558601	1.07844	2.34067	0.492556	1.3597
0.724658	1.02693	0.610816	0.862322	2.14466	0.572872	1.36923
0.748099	0.987965	0.525206	0.921343	2.20658	0.655801	1.32758
0.685135	0.997886	0.633113	0.902395	2.1612	0.749366	1.30028
0.688676	0.987846	0.616498	1.2958	2.09478	0.710197	1.2918
0.545817	1.05646	0.577737	0.941103	2.44173	0.669866	1.38759
0.575383	1.03612	0.518403	0.974366	2.43728	0.517845	1.50846
0.629859	1.09315	0.523831	0.918931	2.358	0.588676	1.37029
0.64418	1.02353	0.57972	0.91177	2.18365	0.713886	1.39017
0.662005	1.00741	0.484653	1.01053	2.36975	0.755245	1.28889
0.684099	1.07207	0.662465	0.761732	2.25506	0.569302	1.3103
0.692175	0.956338	0.604857	0.883355	2.22409	0.631986	1.40263
0.755435	1.02026	0.510468	0.895489	2.37444	0.509919	1.30533
0.730712	1.03881	0.59971	1.10715	2.15766	0.67062	1.22213
0.712614	0.990731	0.658506	0.737461	2.27464	0.601268	1.32097
0.694651	0.937408	0.573759	1.09577	2.39275	0.599493	1.3154
0.661691	1.00564	0.538341	0.714535	2.38542	0.712037	1.34086
0.630278	0.96965	0.707226	0.880967	2.40743	0.652788	1.28757
0.76753	0.972528	0.525206	0.921343	2.28538	0.546501	1.34302
0.694056	0.958937	0.564673	0.81762	2.31172	0.633703	1.39046
0.762932	0.927867	0.68542	0.701808	2.2156	0.635776	1.30201
0.732714	1.02813	0.514405	0.709024	2.21265	0.749366	1.30028
0.611923	1.11573	0.563143	0.747454	2.27834	0.789982	1.29106
0.730585	1.02152	0.465828	0.659834	2.21238	0.876702	1.26916
0.628214	1.04423	0.663126	0.851065	2.22119	0.652376	1.36672
0.663409	0.977701	0.619701	0.781517	2.39162	0.475924	1.45127
0.674777	1.04151	0.681442	0.457072	2.37178	0.56392	1.34784
0.593026	1.07903	0.676159	0.453529	2.24995	0.559549	1.51976
0.639549	1.00078	0.60442	0.459465	2.5938	0.610479	1.3395
0.719229	1.00564	0.578218	0.58462	2.38542	0.496268	1.4018
0.688676	1.00304	0.53695	0.647899	2.24995	0.602591	1.47417
0.659599	1.0011	0.552659	0.666853	2.47548	0.531617	1.42344
0.636218	1.04151	0.681442	0.848849	2.34572	0.542231	1.34784
0.692253	0.901318	0.539739	0.716391	2.39162	0.735519	1.37489
0.653229	1.02287	0.570824	0.833652	2.35492	0.532524	1.429
0.686901	1.00046	0.595074	0.646229	2.34733	0.601038	1.37942
0.674777	1.04151	0.50106	0.783553	2.37178	0.498853	1.45505
0.71402	1.00015	0.429742	0.763666	2.38779	0.570747	1.43305
0.734527	1.05959	0.522463	0.916532	2.37798	0.434918	1.336
0.708399	1.0146	0.456383	0.743425	2.42791	0.426536	1.49019
0.699521	1.08059	0.606007	0.723912	2.39046	0.459061	1.32758
0.734675	1.04759	0.567919	0.765609	2.2156	0.466236	1.42173
0.769939	0.988089	0.492562	0.735495	2.48208	0.377566	1.39587
0.795235	1.03791	0.511773	0.641271	2.35492	0.489922	1.30867
0.742254	1.08746	0.601272	0.652961	2.18934	0.455474	1.39379
0.800092	1.08746	0.460975	0.848849	2.13721	0.498853	1.36316
0.780344	1.06503	0.561621	0.745434	2.21808	0.607768	1.23988
0.766198	1.12254	0.537912	0.741426	2.20615	0.514945	1.29646
0.927876	1.00377	0.574656	0.735495	2.10844	0.444196	1.23903
0.86017	1.10566	0.542558	0.654665	1.95987	0.478409	1.35136
0.756464	1.13783	0.419416	0.614886	2.20894	0.612736	1.34617
0.808514	1.06795	0.668362	0.659834	2.10703	0.591774	1.20725
0.821485	1.02218	0.617349	0.737461	2.1676	0.578999	1.22662
0.867412	1.04168	0.503299	0.683207	2.09986	0.544654	1.29809
0.804281	1.15474	0.543978	1.18148	1.9388	0.436056	1.30871
0.794644	1.10278	0.648328	0.885755	2.06695	0.407381	1.31055
0.85722	0.928655	0.688615	0.923767	2.02802	0.526021	1.28464
0.771173	1.05683	0.681442	0.979441	2.03296	0.455474	1.33252
0.796677	1.03428	0.686808	0.855533	2.04896	0.459061	1.32758
0.738357	1.01675	0.695941	0.866909	2.18268	0.376562	1.4078
0.871548	0.871331	0.549735	1.19398	2.19761	0.462704	1.307
0.880388	0.953754	0.54082	0.880967	2.05578	0.517728	1.33526
0.792516	0.952094	0.683221	0.720132	2.14279	0.521901	1.35136
0.804703	1.06799	0.649559	0.897779	2.12455	0.383417	1.30867
0.808173	0.887771	0.726065	0.743425	2.15815	0.538782	1.33166
0.805129	0.920444	0.755338	0.598576	2.09725	0.463931	1.40407
0.804281	0.954586	0.765599	0.787655	2.0174	0.523267	1.3241
0.849715	0.946624	0.649818	0.396945	2.03337	0.593335	1.38114
0.754603	1.00455	0.78447	0.967029	2.06785	0.412992	1.3448
0.738331	0.951183	0.829788	0.878593	2.05024	0.561231	1.3158
0.744192	0.982806	0.783695	0.851065	2.14279	0.434918	1.35136
0.79249	0.924461	0.73	0.679504	2.03423	0.586844	1.37075
0.728353	0.903624	0.66383	1.08134	2.13117	0.561231	1.41092
0.804703	0.91099	0.71107	1.29457	2.03976	0.475277	1.31055
0.763829	0.980247	0.773701	1.12765	2.11818	0.44067	1.27588
0.751745	0.952528	0.751822	0.966852	2.21265	0.47103	1.30028
0.782304	0.939824	0.833103	0.969343	2.16677	0.407847	1.27331
0.72676	1.03157	0.785746	1.05021	2.0698	0.436056	1.3241
0.726935	1.03344	0.676159	0.777479	1.99134	0.58107	1.41338
0.738408	0.91422	0.817481	1.03932	1.91871	0.474691	1.46275
0.736399	1.01405	0.734924	0.731593	1.99106	0.530207	1.41967
0.805129	0.858041	0.632851	0.86461	1.99106	0.662759	1.41967
0.726206	0.977576	0.713007	0.683207	2.01804	0.612736	1.4263
0.734372	1.02492	0.619004	1.07555	1.90508	0.558222	1.45066
0.723198	1.01301	0.613329	1.09577	1.9811	0.685135	1.34563
0.674777	1.16404	0.621315	1.11003	1.95477	0.498853	1.4091
0.70331	1.08807	0.615703	0.940263	1.97666	0.49972	1.47037
0.639199	1.1672	0.694252	0.904721	1.96041	0.450779	1.48553
0.69769	1.01617	0.705157	0.918931	1.9126	0.54507	1.49347
0.720018	1.08536	0.767709	0.812863	1.72214	0.560783	1.4667
0.736346	0.932816	0.641357	0.943633	1.96401	0.582111	1.50199
0.738383	1.09602	0.727208	0.855533	1.70747	0.590221	1.43564
0.653229	1.14799	0.781975	0.871545	1.87323	0.668075	1.32097
0.633174	1.20725	0.789882	0.59385	1.76464	0.657527	1.42394
0.613639	1.2738	0.740819	0.737461	1.95351	0.489922	1.3996
0.555741	1.19837	0.701538	0.80666	2.17341	0.535893	1.41912
0.615311	1.13284	0.812273	0.79389	2.03337	0.527409	1.39666
0.569482	1.20126	0.775753	0.665084	2.17689	0.530207	1.37287
0.545202	1.17022	0.775595	0.647899	2.17237	0.58107	1.41338
0.565665	1.11953	0.804705	0.873882	2.36123	0.491235	1.30875
0.616939	1.17333	0.738532	0.823126	2.14827	0.504768	1.35155
0.632677	1.02026	0.687168	0.831525	2.14466	0.658645	1.41036
0.601038	1.07625	0.694252	0.581606	2.16677	0.558107	1.51585
0.615336	1.02353	0.639691	0.781517	2.33963	0.605722	1.40544
0.577136	1.15416	0.827557	0.876231	2.23306	0.380611	1.39132
0.533035	1.25472	0.697796	1.00295	2.24188	0.488615	1.34882
0.482393	1.26702	0.655003	1.13365	2.15607	0.553768	1.42344
0.542906	1.34882	0.595179	0.802358	2.24188	0.488615	1.3645
0.49542	1.24759	0.660792	1.01308	2.14827	0.588896	1.42581
0.438351	1.28464	0.789882	0.791801	2.21238	0.635609	1.36203
0.51057	1.24806	0.67368	0.86461	2.25654	0.596483	1.35726
0.573351	1.16671	0.585587	1.1583	2.36612	0.543174	1.31055
0.58802	1.20999	0.621315	0.979441	2.2154	0.542231	1.34784
0.591498	1.12173	0.733924	0.710852	2.32154	0.515176	1.36426
0.60128	1.14943	0.703214	0.700027	2.26078	0.528469	1.37334
0.589119	1.18566	0.694095	0.665084	2.22999	0.530207	1.38847
0.551307	1.17317	0.757347	0.800224	2.23592	0.531617	1.37652
0.565665	1.088	0.742805	0.739438	2.3344	0.647537	1.32452
0.615285	1.02492	0.845972	0.604995	2.3344	0.625209	1.27721
0.664904	0.961851	0.866606	0.80666	2.3344	0.625209	1.19837
0.615311	1.02422	0.812273	0.79389	2.21822	0.681237	1.28803
0.536169	1.06489	0.814648	0.768274	1.92362	0.811987	1.45808
0.641228	1.04971	0.747408	0.526482	2.15404	0.721381	1.34302
0.649755	0.985461	0.634534	0.800224	2.23592	0.598069	1.45473
0.572519	1.08219	0.923554	0.735495	2.34864	0.488615	1.28608
0.616939	0.996057	0.78618	0.741426	2.25996	0.626889	1.3597
0.58601	1.03973	0.83258	0.926205	2.29744	0.593335	1.28803
0.618549	1.01352	0.864074	0.851065	2.35184	0.565393	1.24386
0.655497	1.01088	0.741569	0.718257	2.44997	0.58561	1.24062
0.691719	1.00995	0.913448	0.633174	2.22409	0.462704	1.29214
0.613838	1.03443	0.88952	0.81899	2.21291	0.502231	1.34476
0.647544	0.998163	0.843979	0.916532	2.19505	0.521901	1.336
0.545202	1.21581	0.73582	0.971848	2.22409	0.473465	1.36779
0.663127	1.10081	0.679084	0.938587	2.19436	0.489922	1.35243
0.712979	1.08629	0.649818	0.661575	2.32385	0.461483	1.31907
0.685861	1.08976	0.629124	0.956489	2.23621	0.590042	1.26604
0.696544	1.18578	0.641357	0.876231	2.12544	0.470167	1.31227
0.724232	1.16671	0.669242	0.81762	2.14854	0.407381	1.31055
0.623537	1.21089	0.637927	0.871545	2.27464	0.400845	1.36815
0.664904	1.05646	0.784072	0.739438	2.17341	0.558222	1.32452
0.656109	0.964687	0.773701	0.928655	2.35648	0.616939	1.24476
0.58239	1.00377	0.759367	0.869221	2.37533	0.644084	1.31745
0.647072	1.02813	0.751822	1.03131	2.28984	0.578083	1.25492
0.629859	1.23172	0.725304	0.656379	2.1746	0.436056	1.3549
0.673024	1.06936	0.823132	0.603377	2.24788	0.53446	1.2738
0.668619	1.18553	0.705157	0.656379	2.3318	0.501465	1.21633
0.656109	1.08916	0.732979	0.79599	2.30352	0.506771	1.29144
0.656109	1.16696	0.590456	0.663325	2.35648	0.506771	1.32256
0.712614	1.14799	0.699662	0.469294	2.27464	0.53446	1.24235
0.683679	1.13284	0.771659	0.595417	2.19181	0.483458	1.30355
0.718376	0.998742	0.684575	0.540672	2.42791	0.426536	1.36336
0.7648	1.05316	0.67846	0.552588	2.28842	0.435936	1.3124
0.738408	1.02088	0.638034	0.454704	2.30764	0.582575	1.32562
0.638212	1.10765	0.714509	0.399051	2.46892	0.486023	1.32606
0.706943	1.12325	0.714509	0.798101	2.28308	0.441839	1.24806
0.738383	1.23496	0.565606	0.723912	2.33792	0.371621	1.23496
0.730322	1.1445	0.665625	0.677667	2.24513	0.517728	1.22398
0.688	1.17014	0.745452	0.656379	2.3318	0.457859	1.20093
0.682639	1.09991	0.799614	0.586138	2.26164	0.475924	1.28323
0.626731	1.13584	0.75334	0.729657	2.35648	0.484737	1.27588
0.661691	0.990405	0.737727	0.909408	2.33357	0.604152	1.26467
0.626889	1.0593	0.744802	0.808829	2.44829	0.514945	1.26483
0.618602	1.10971	0.767554	0.743425	2.29303	0.561231	1.2841
0.6185	1.05718	0.720918	1.01564	2.33107	0.527131	1.3103
0.612003	1.06651	0.759367	0.802358	2.34864	0.599664	1.2704
0.7046	1.07223	0.660271	0.941103	2.17341	0.558222	1.29298
0.6811	1.08219	0.861984	0.802358	2.08175	0.510825	1.28608
0.655497	1.05683	0.821739	0.914145	2.18934	0.498853	1.30189
0.62022	1.09496	0.818754	0.733539	2.23592	0.553768	1.29831
0.696441	1.06109	0.793431	0.710852	2.19256	0.558107	1.25815
0.66208	1.14761	0.709143	1.01926	2.30546	0.428848	1.24324
0.728668	1.04971	0.747408	1.11877	2.20658	0.480921	1.20408
0.734527	1.0903	0.643032	1.04746	2.19505	0.456663	1.27458
0.607299	1.14873	0.841781	1.04474	2.16327	0.520542	1.24062
0.688444	0.998742	0.684575	1.01376	2.13117	0.651028	1.3158
0.641228	1.11146	0.606007	0.921343	2.12777	0.721381	1.31214
0.697124	1.01405	0.67368	0.86461	2.1238	0.596483	1.37287
0.659599	0.938534	0.736878	0.600168	2.31577	0.642371	1.37652
0.625209	1.07223	0.701538	0.672217	2.17341	0.781511	1.29298
0.623433	0.990565	0.688615	0.59385	2.34407	0.832867	1.26916
0.603742	1.10081	0.781975	0.536335	2.27464	0.734883	1.24235
0.661744	1.06787	0.795426	0.980535	1.95695	0.697933	1.28144
0.705073	1.04248	0.651537	1.12765	2.17114	0.638972	1.2292
0.636218	1.14873	0.681442	1.17533	2.34572	0.455474	1.22531
0.601891	1.05197	0.625714	0.883355	2.22409	0.857695	1.27512
0.465126	1.10855	0.805894	1.11584	2.3056	0.588676	1.38569
0.594563	1.03612	0.737727	0.974366	2.38542	0.582575	1.29514
0.597353	1.0736	0.692258	1.06132	2.30352	0.616939	1.29144
0.612003	1.09788	0.77989	0.936084	2.42871	0.533035	1.19198
0.665902	0.964687	0.712619	0.862322	2.38295	0.661006	1.24476
0.58239	1.08219	0.738843	1.13667	2.34864	0.599664	1.23903
0.633434	1.13226	0.720241	0.938587	2.3014	0.556729	1.22662
0.712979	0.946624	0.751352	0.661575	2.42948	0.593335	1.22596
0.527435	0.975168	0.817481	0.844451	2.46321	0.776767	1.24943
0.530182	1.25594	0.661399	0.457072	2.44997	0.715745	1.22531
0.63991	1.09496	0.818754	0.733539	2.31577	0.553768	1.22009
0.630065	1.06367	0.777816	1.13365	2.42225	0.465165	1.20445
0.634565	0.916595	0.699662	1.10715	2.33963	0.692253	1.29851
0.649755	1.03239	0.777816	0.933595	2.34239	0.509467	1.26702
0.576878	0.977701	0.679672	0.91177	2.39162	0.648987	1.39017
0.641616	0.988089	0.759367	0.936084	2.10844	0.688503	1.34882
0.666103	1.07348	0.633113	0.902395	2.23838	0.556672	1.34563
0.630278	1.00144	0.665625	0.745434	2.40743	0.675298	1.30346
0.583409	0.942955	0.773811	0.95389	2.23013	0.656336	1.42242
0.640851	0.881462	0.755708	0.842268	2.24995	0.796281	1.32219
0.701868	0.947148	0.619701	0.976897	2.10566	0.735519	1.35962
0.651487	1.12924	0.65675	0.869221	2.13513	0.666294	1.28608
0.682144	1.06791	0.646571	0.815404	2.16984	0.609415	1.33887
0.690971	1.03514	0.615703	0.735495	2.26857	0.599664	1.34882
0.673912	1.03973	0.609205	0.661575	2.27104	0.703212	1.31907
0.67644	0.94044	0.781349	0.572749	2.33699	0.760995	1.22406
0.618602	0.998742	0.643086	0.743425	2.42791	0.538782	1.42677
0.588465	1.11597	0.73016	0.578623	2.33529	0.619311	1.3271
0.694056	1.13341	0.641357	0.522368	2.34572	0.542231	1.27126
0.674777	1.0262	0.681442	0.848849	2.31966	0.650677	1.24062
0.582934	1.01884	0.747408	0.855533	2.54807	0.655801	1.20408
0.700842	0.972405	0.738843	1.06981	2.42871	0.555245	1.16061
0.645858	0.995563	0.741569	0.848849	2.58029	0.56392	1.17936
0.671229	0.925353	0.944078	0.735495	2.42871	0.444196	1.25472
0.597714	1.04967	0.828495	0.710303	2.55172	0.495473	1.23295
0.679289	1.01675	0.716409	0.866909	2.34239	0.553768	1.26702
0.598647	1.09386	0.871277	0.811009	2.26605	0.538782	1.26824
0.603527	1.05483	0.731984	0.613215	2.5021	0.565806	1.29457
0.659324	1.10745	0.68542	0.701808	2.1392	0.656969	1.31697
0.608756	1.17006	0.734924	0.598576	2.30963	0.530207	1.31046
0.539821	1.20999	0.641357	0.587664	2.26753	0.759124	1.31721
0.58239	1.14493	0.697796	0.468042	2.29526	0.644084	1.3645
0.59265	1.20408	0.767608	0.592292	2.12777	0.590221	1.34302
0.553233	1.13474	0.752897	0.749485	2.23013	0.724232	1.29457
0.558183	1.1514	0.75334	0.79599	2.17114	0.661006	1.33811
0.601038	1.07625	0.773596	0.646229	2.39892	0.515176	1.33394
0.51804	1.13739	0.783337	0.701808	2.26653	0.656969	1.36187
0.546297	1.07752	0.861671	0.829409	2.26653	0.614584	1.31697
0.527383	1.01187	0.724113	0.943633	2.42139	0.716445	1.32808
0.605544	1.05525	0.83258	0.860047	2.24463	0.57136	1.30355
0.518827	1.15727	0.726065	0.946177	2.32001	0.651028	1.29995
0.679289	1.09496	0.716409	0.866909	2.07621	0.575919	1.32959
0.588465	1.1763	0.73016	0.771498	2.20698	0.619311	1.29694
0.610269	1.1445	0.707226	0.542134	2.29923	0.630278	1.30346
0.616939	1.18818	0.796838	0.633174	2.09772	0.546832	1.3367
0.689134	1.14188	0.675472	0.533483	2.28916	0.443014	1.34523
0.684416	1.07215	0.801696	0.522368	2.11115	0.56392	1.34784
0.607146	1.04248	0.712619	0.729657	2.19761	0.550838	1.47815
0.684752	1.07223	0.53647	0.80666	2.28074	0.468906	1.45066
0.65498	1.10376	0.722171	0.873882	2.20024	0.40192	1.40336
0.595237	1.03443	0.638134	0.881989	2.18777	0.690568	1.43343
0.580648	1.05232	0.60363	1.10619	2.18321	0.694056	1.41271
0.540238	1.1763	0.644824	0.813201	2.05578	0.652788	1.49421
0.64212	1.05026	0.608635	0.895489	1.99147	0.658645	1.50038
0.583461	1.12462	0.616498	1.03664	2.04306	0.624112	1.47417
0.590686	1.06367	0.675472	0.866909	2.15607	0.553768	1.50165
0.673912	1.08629	0.751352	0.79389	2.00696	0.57136	1.38114
0.673912	1.05525	0.609205	1.19083	1.92774	0.725188	1.36562
0.694651	0.982767	0.573759	0.902395	2.10974	0.813598	1.33052
0.676642	0.964436	0.558601	1.01104	2.12544	0.694056	1.43875
0.698241	1.01824	0.616498	1.10143	2.09478	0.645633	1.33739
0.746065	0.987846	0.616498	0.842268	2.04306	0.624112	1.39818
0.675619	1.10372	0.553974	1.16022	1.9811	0.642314	1.39099
0.608756	1.12325	0.734924	0.997627	2.1238	0.552299	1.35726
0.64418	1.09991	0.719653	1.10715	1.97568	0.605722	1.35962
0.705073	0.987617	0.597957	1.13114	2.0067	0.688837	1.38561
0.618549	0.982806	0.703316	0.916532	2.16892	0.674122	1.41278
0.615336	1.00825	0.659682	0.846644	2.15766	0.67062	1.45127
0.608885	0.982806	0.7636	0.589199	2.32571	0.652376	1.38207
0.64617	0.953357	0.767709	0.87539	2.1714	0.664632	1.36403
0.631512	0.895344	0.646407	0.592292	2.28538	0.808821	1.43564
0.615361	1.02287	0.708609	0.769525	2.15014	0.68163	1.41396
0.620169	0.908396	0.765599	0.656379	2.3318	0.741295	1.3549
0.576019	0.915231	0.824602	0.767562	2.22125	0.807371	1.36534
0.587087	0.980247	0.744802	0.674024	2.25996	0.694056	1.42294
0.688676	1.01824	0.656272	0.907058	2.12064	0.58107	1.39818
0.664145	1.1794	0.670125	0.860047	2.03337	0.549385	1.3501
0.628579	0.982889	0.684575	0.946177	2.23908	0.58368	1.42677
0.73645	1.04697	0.523831	0.656379	2.1222	0.610479	1.43188
0.654378	1.05525	0.690432	0.661575	2.21822	0.527409	1.42769
0.668619	0.954586	0.725304	0.853293	2.2532	0.54507	1.40109
0.633174	0.990565	0.668362	0.857784	2.23872	0.569856	1.45489
0.569482	0.998448	0.592022	1.06414	2.46892	0.574391	1.41967
0.643762	0.947656	0.728293	0.513017	2.27813	0.553825	1.50422
0.655497	1.14873	0.58123	0.587664	2.29359	0.58561	1.34784
0.647544	1.18244	0.482274	0.785598	2.19505	0.608885	1.39743
0.633174	1.11439	0.526588	1.12172	2.37041	0.438351	1.39298
0.62804	1.1642	0.573759	0.709024	2.1612	0.556672	1.45147
0.686901	1.09141	0.575238	0.904721	2.21836	0.515176	1.37942
0.676538	1.02888	0.542558	0.916532	2.27345	0.565393	1.41278
0.725062	1.03078	0.555402	0.840098	2.21836	0.643969	1.31879
0.717663	1.14029	0.490834	0.895489	2.22125	0.488672	1.36534
0.725256	1.12242	0.470002	0.829409	2.2156	0.466236	1.42173
0.730835	1.10089	0.394681	1.15725	2.25831	0.5766	1.31202
0.602591	1.12462	0.53695	0.971848	2.32754	0.559549	1.39818
0.570225	1.16708	0.562653	1.04746	2.24732	0.608885	1.38207
0.635133	1.088	0.47457	0.941103	2.49539	0.580551	1.32452
0.616939	1.14873	0.601272	0.652961	2.31966	0.56392	1.37847
0.665902	1.19808	0.488653	0.464327	2.27704	0.484737	1.46259
0.679289	1.07931	0.53219	0.866909	2.42225	0.553768	1.29831
0.644981	1.14362	0.544182	0.633174	2.32518	0.651992	1.32185
0.636524	1.12028	0.549735	0.79599	2.30352	0.594905	1.36923
0.652049	1.02009	0.542286	0.611553	2.4682	0.564273	1.41857
0.57405	1.08509	0.658506	0.670419	2.4352	0.423114	1.49396
0.649239	1.06236	0.584273	0.722017	2.4628	0.523267	1.3549
0.633174	1.11439	0.546841	0.791801	2.47576	0.613692	1.26916
0.589977	1.13396	0.534189	0.837938	2.31557	0.599493	1.42123
0.629465	1.05986	0.605545	0.700027	2.31159	0.697579	1.34349
0.650943	1.1269	0.606007	0.789722	2.18031	0.568361	1.38933
0.651563	1.17029	0.549735	0.639635	2.24678	0.531165	1.41036
0.699301	1.00741	0.620355	0.631579	2.26891	0.545455	1.42222
0.693446	1.10181	0.609205	0.661575	2.16541	0.57136	1.38114
0.64874	1.07625	0.595074	0.904721	2.19256	0.708366	1.31879
0.738331	1.0463	0.580852	0.878593	2.05024	0.561231	1.41092
0.752699	1.16319	0.493077	0.698431	2.25816	0.533592	1.27787
0.641065	1.13358	0.687936	0.77042	2.1806	0.511818	1.38001
0.77158	1.05525	0.629511	0.992362	2.29744	0.28568	1.33458
0.674777	1.01088	0.58123	0.783553	2.44997	0.520542	1.36316
0.740326	1.00825	0.59971	0.846644	2.46961	0.454291	1.26796
0.659981	1.01824	0.656272	0.712689	2.43098	0.559549	1.32219
0.644981	0.995099	0.738532	0.886443	2.40101	0.567864	1.27729
0.699761	1.09573	0.738	0.755645	2.3033	0.387911	1.30521
0.702361	1.01041	0.710426	0.771498	2.36096	0.5766	1.23662
0.764144	0.977619	0.515837	0.672217	2.54906	0.513564	1.27721
0.701145	0.982977	0.557391	0.698431	2.59271	0.510392	1.31064
0.750197	0.941037	0.595179	0.468042	2.56215	0.533035	1.30177
0.673938	1.00688	0.690156	0.613215	2.4749	0.520542	1.31055
0.654378	1.05525	0.50767	0.595417	2.4823	0.681237	1.31907
0.651487	1.06651	0.533609	1.00295	2.37533	0.555245	1.34882
0.686901	1.09141	0.495895	0.646229	2.57949	0.49371	1.30363
0.657394	1.07666	0.609815	0.616566	2.46108	0.591654	1.28557
0.657209	1.05959	0.723411	0.458266	2.35184	0.521901	1.36672
0.726935	0.987846	0.656272	0.647899	2.3534	0.559549	1.307
0.616939	1.02768	0.641357	0.808829	2.44829	0.671667	1.28065
0.734451	0.964687	0.671898	0.994987	2.35648	0.572872	1.21364
0.742389	0.982977	0.68602	0.977804	2.39756	0.510392	1.19596
0.728668	0.957091	0.606007	0.921343	2.31165	0.568361	1.32758
0.721097	1.05408	0.519749	0.91177	2.28764	0.67062	1.25268
0.691621	0.913177	0.607601	0.857784	2.52844	0.613692	1.28464
0.630498	0.969475	0.740027	0.826605	2.41961	0.503381	1.37342
0.641228	1.04971	0.707008	0.855533	2.443	0.459061	1.31214
0.576019	0.960242	0.785335	0.895489	2.5021	0.467425	1.39535
0.571644	0.997618	0.779371	0.888688	2.45776	0.527131	1.35497
0.621796	1.06515	0.686808	0.658102	2.62688	0.480921	1.26583
0.618575	1.10765	0.714509	0.798101	2.49546	0.375563	1.32606
0.59265	1.04971	0.767608	0.855533	2.31165	0.612081	1.31214
0.631286	1.13982	0.795482	1.10143	2.12064	0.538028	1.24621
0.679111	1.09423	0.616498	0.971848	2.24995	0.624112	1.24621
0.641228	1.06515	0.545406	0.658102	2.41673	0.699521	1.31214
0.625344	1.10578	0.587182	0.683207	2.48165	0.499266	1.3622
0.688	1.01617	0.705157	0.984569	2.2008	0.523267	1.3395
0.673912	1.03973	0.629511	0.727732	2.24463	0.615311	1.36562
0.709639	1.02088	0.717788	0.909408	2.10021	0.582575	1.32562
0.602591	1.10943	0.755708	0.971848	2.17237	0.430422	1.42858
0.657209	0.998163	0.643032	0.785598	2.35184	0.587139	1.36672
0.63684	0.996057	0.682735	0.876231	2.44829	0.447778	1.39132
0.591498	1.1672	0.733924	0.646229	2.26995	0.450779	1.40974
0.599493	1.05836	0.712253	0.837938	2.23838	0.620904	1.37587
0.637879	1.04423	0.783695	0.589199	2.24732	0.500155	1.41278
0.608756	1.09205	0.816582	0.798101	2.22999	0.486023	1.35726
0.616939	0.996057	0.765491	0.674024	2.42139	0.537334	1.3597
0.597659	0.964931	0.781654	0.718257	2.34572	0.542231	1.43974
0.68009	0.972528	0.88881	0.855533	2.23285	0.459061	1.31214
0.686203	1.0903	0.703316	0.785598	2.22119	0.478409	1.336
0.688	1.04697	0.725304	0.853293	2.2532	0.566873	1.26252
0.718376	1.09386	0.539362	0.608256	2.23908	0.673477	1.29995
0.690304	1.12861	0.54082	0.813201	2.40743	0.427689	1.33526
0.723415	1.19421	0.507877	0.954582	2.08297	0.443914	1.38827
0.691621	1.08343	0.607601	1.1877	2.23872	0.460269	1.31559
0.725062	1.15204	0.614909	0.775475	2.08938	0.407847	1.40974
0.734527	1.24386	0.482274	0.654665	2.16892	0.413172	1.38207
0.720584	1.31745	0.492562	0.869221	2.08175	0.421986	1.31745
0.677487	1.23246	0.551193	0.931118	2.28308	0.397655	1.31046
0.750331	1.1604	0.478418	1.08427	2.10988	0.517728	1.30346
0.698421	1.09386	0.622341	0.946177	2.42791	0.426536	1.25239
0.653229	1.16372	0.637927	0.737461	2.35492	0.445383	1.32097
0.728513	1.04803	0.614065	0.800224	2.36901	0.553768	1.23574
0.740326	1.07961	0.484971	0.82434	2.35814	0.456366	1.35355
0.64418	1.11519	0.57972	0.846644	2.28764	0.648987	1.29851
0.716445	1.13835	0.537912	0.876231	2.17925	0.6045	1.28065
0.759556	1.05408	0.519749	0.91177	2.10566	0.648987	1.31379
0.701868	1.19157	0.479768	0.781517	2.10566	0.627354	1.34434
0.64679	1.24902	0.641357	0.808829	2.23306	0.425389	1.31227
0.661358	1.2704	0.554132	1.00295	2.08175	0.577455	1.2704
0.666692	1.28065	0.496534	0.741426	2.25996	0.6045	1.23321
0.636524	1.35367	0.631177	0.729657	2.17114	0.462704	1.26032
0.685135	1.19444	0.672683	0.902395	2.00683	0.428209	1.39099
0.680653	1.15556	0.659128	0.884211	2.06723	0.524476	1.34815
0.71402	1.19421	0.68368	0.700027	1.93055	0.549608	1.34349
0.647544	1.1978	0.622937	0.785598	2.24732	0.500155	1.32065
0.58802	1.19468	0.641357	0.848849	2.18934	0.542231	1.39379
0.742229	1.04324	0.692468	0.773481	2.13547	0.47103	1.36075
0.596374	1.24165	0.662736	0.696491	2.22409	0.485839	1.37235
0.587724	1.21234	0.707458	0.907961	2.17453	0.487192	1.35979
0.626578	1.07215	0.761611	1.04474	2.29359	0.542231	1.25594
0.602132	1.09788	0.615703	1.06981	2.24188	0.510825	1.42724
0.593026	1.10943	0.656272	0.842268	2.27581	0.624112	1.35259
0.57405	1.24235	0.699662	0.737461	2.1676	0.467653	1.41533
0.635921	1.11597	0.63149	0.771498	2.30963	0.533889	1.35726
0.588669	1.18898	0.601596	0.743425	2.26605	0.60613	1.36336
0.607299	1.19468	0.541145	0.783553	2.39785	0.56392	1.31721
0.65785	1.12325	0.469535	0.731593	2.33618	0.618575	1.37287
0.628214	1.05959	0.562653	0.785598	2.37798	0.717614	1.30529
0.594209	1.06795	0.648108	0.989751	2.5021	0.526021	1.30012
0.628394	1.10765	0.44912	0.665084	2.41582	0.640667	1.40407
0.652656	1.06795	0.587348	0.725817	2.42309	0.569856	1.33107
0.613692	1.12986	0.486081	0.659834	2.52844	0.635609	1.31559
0.665902	1.13584	0.529374	0.928655	2.25057	0.550838	1.35367
0.598938	1.26366	0.612436	0.665084	2.30963	0.618575	1.24806
0.595437	1.34028	0.577737	0.672217	2.17341	0.692195	1.22991
0.610269	1.20809	0.81123	0.677667	2.05578	0.517728	1.35115
0.641228	1.14233	0.828209	0.592292	2.04896	0.590221	1.32758
0.615336	1.08464	0.759633	0.586138	2.13166	0.692253	1.35962
0.652049	1.09979	0.73	0.815404	2.06135	0.609415	1.35481
0.59026	1.09682	0.748828	0.745434	2.16398	0.607768	1.39884
0.706494	1.01187	0.827557	0.741426	2.23306	0.6045	1.20159
0.612081	1.04971	0.808009	0.789722	2.31165	0.612081	1.26583
0.653821	1.00688	0.752897	0.81762	2.28453	0.633703	1.27858
0.658929	0.908396	0.967072	0.787655	2.1746	0.632281	1.27791
0.615336	1.05408	0.779624	0.781517	2.13166	0.735519	1.29851
0.661691	1.14277	0.757665	0.909408	2.02242	0.560999	1.31038
0.625078	1.07077	0.791966	0.727732	2.11259	0.615311	1.36562
0.658511	1.14142	0.746809	0.878593	2.15815	0.561231	1.25239
0.540238	1.19219	0.665625	0.745434	2.29923	0.697808	1.30346
0.66835	0.996584	0.769628	0.835789	2.30749	0.57838	1.27432
0.605361	0.930315	0.804705	0.80666	2.30757	0.647537	1.37182
0.607146	1.05804	0.712619	0.663325	2.38295	0.705073	1.26032
0.591498	1.12173	0.773596	0.840098	2.29574	0.515176	1.31879
0.636218	1.17936	0.621315	0.783553	2.11115	0.58561	1.37847
0.616939	1.05683	0.601272	0.914145	2.2154	0.672367	1.39379
0.68009	1.18865	0.626207	0.987153	2.07523	0.612081	1.25039
0.654378	1.08629	0.710739	0.992362	2.21822	0.615311	1.24147
0.742306	1.03791	0.679084	0.737461	2.22112	0.467653	1.3367
0.676642	1.15416	0.703424	0.606621	2.25996	0.425389	1.34389
0.679892	1.2003	0.785335	0.703598	2.19572	0.446179	1.23031
0.63096	1.01923	0.59034	0.926017	2.5021	0.47322	1.38683
0.679289	1.17317	0.655003	0.733539	2.18268	0.509467	1.31395
0.610578	1.12173	0.75376	0.581606	2.32154	0.515176	1.3491
0.652656	1.12986	0.567095	0.923767	2.44943	0.460269	1.30012
0.637556	1.13396	0.712253	0.773481	2.28984	0.513851	1.30028
0.616939	1.20999	0.641357	0.718257	2.26753	0.607299	1.27126
0.605544	1.1794	0.649818	0.52926	2.4823	0.483458	1.31907
0.565793	1.24943	0.677911	0.714535	2.33357	0.604152	1.24943
0.586092	1.14362	0.684114	0.696491	2.5021	0.508974	1.29066
0.669546	1.13982	0.576724	0.647899	2.45684	0.451943	1.32219
0.677621	0.948108	0.735983	0.411044	2.48843	0.477875	1.39806
0.637879	0.906025	0.803789	0.654665	2.40411	0.543647	1.39743
0.589555	1.10566	0.622937	0.458266	2.40411	0.543647	1.45885
0.550117	1.11111	0.639742	0.694737	2.36975	0.608392	1.42222
0.56874	1.01088	0.561187	0.718257	2.60636	0.498853	1.48569
0.639199	1.03078	0.51573	0.904721	2.5021	0.536641	1.37942
0.563091	0.982691	0.63336	0.687807	2.4709	0.664632	1.43737
0.656588	0.907169	0.613329	0.644568	2.5214	0.620904	1.39099
0.585513	1.04069	0.598371	0.739438	2.60272	0.513564	1.38759
0.610578	1.00046	0.654581	0.581606	2.47631	0.558107	1.42489
0.557648	1.05408	0.57972	0.781517	2.54759	0.562456	1.42072
0.591498	1.09141	0.575238	0.516983	2.45051	0.601038	1.42489
0.612156	1.07903	0.616498	0.583109	2.40512	0.516507	1.44377
0.616939	1.12028	0.529374	0.79599	2.35648	0.616939	1.36923
0.50521	1.21952	0.525206	0.658102	2.49553	0.524641	1.46651
0.562028	1.15474	0.523831	0.918931	2.5676	0.479662	1.37029
0.603742	1.05363	0.555614	0.871545	2.569	0.578999	1.32097
0.660341	1.03443	0.52211	0.75599	2.59011	0.481305	1.35954
0.574554	1.01766	0.567919	0.957011	2.57213	0.572199	1.37684
0.486273	1.11953	0.639638	0.739438	2.73688	0.491235	1.37182
0.570225	1.04423	0.663126	0.981998	2.58703	0.500155	1.32065
0.640851	0.987846	0.53695	0.971848	2.50857	0.559549	1.36779
0.613586	0.990902	0.564673	0.81762	2.66528	0.565806	1.32653
0.626731	1.01137	0.549735	1.06132	2.70068	0.484737	1.27588
0.620169	1.01617	0.564126	1.3784	2.5414	0.457859	1.30871
0.608756	1.01405	0.592022	0.931118	2.57511	0.552299	1.32606
0.631745	0.925353	0.71832	1.06981	2.34864	0.577455	1.3645
0.545202	1.04864	0.73582	0.842268	2.50857	0.602591	1.307
0.509219	1.04248	0.794061	0.928655	2.40943	0.506771	1.43147
0.496931	0.999046	0.801257	0.893035	2.41298	0.479184	1.51468
0.642511	0.91422	0.657972	1.03932	2.35949	0.496268	1.46275
0.609009	1.04324	0.692468	1.09577	2.36703	0.47103	1.36075
0.607591	1.14362	0.699662	0.886443	2.24936	0.5258	1.3367
0.693446	0.931105	0.791966	0.926205	2.37667	0.461483	1.30355
0.689334	0.810204	0.903135	0.767562	2.47657	0.424932	1.35034
0.602132	0.941037	0.77989	0.869221	2.50877	0.421986	1.41156
0.698777	1.00525	0.824602	0.831525	2.37444	0.318699	1.32033
0.670212	1.09766	0.728896	0.768274	2.42543	0.347995	1.31064
0.669444	1.07931	0.777816	0.600168	2.5021	0.443014	1.22009
0.622123	1.12028	0.646747	0.63211	2.49509	0.60657	1.23561
0.691514	1.03411	0.655453	0.344419	2.39212	0.732191	1.24416
0.659599	1.07931	0.695941	0.533483	2.44886	0.642371	1.20445
0.694704	1.12028	0.732979	0.491641	2.43902	0.466592	1.21913
0.734451	1.01137	0.834782	0.464327	2.38295	0.528805	1.18252
0.744296	1.088	0.742805	0.40333	2.36123	0.446578	1.24568
0.676642	1.0593	0.827557	0.471817	2.28687	0.582111	1.24902
0.689134	1.03239	0.777816	0.533483	2.31577	0.465165	1.34523
0.668619	1.10855	0.846188	0.32819	2.3842	0.457859	1.26252
0.734372	0.946083	0.722171	0.336108	2.49539	0.535893	1.29298
0.672112	1.08385	0.771714	0.611553	2.38683	0.383706	1.32293
0.701868	1.06936	0.759633	0.651265	2.44361	0.302861	1.31379
0.666874	1.01352	0.683221	0.654665	2.29958	0.456663	1.45885
0.692253	1.02353	0.55973	0.651265	2.44361	0.432658	1.436
0.689977	1.11111	0.600969	0.694737	2.47059	0.398601	1.31852
0.639549	1.04697	0.745452	0.787655	2.4366	0.348845	1.38569
0.672163	1.03791	0.728293	0.641271	2.30372	0.404718	1.429
0.612081	1.08059	0.767608	0.723912	2.23285	0.480921	1.4202
0.616939	1.11809	0.681442	0.848849	2.34572	0.477163	1.34784
0.566576	1.17029	0.706802	0.831525	2.39997	0.488672	1.32033
0.662397	1.02152	0.648108	0.791801	2.37041	0.526021	1.36203
0.702841	1.04229	0.681949	0.888688	2.4831	0.40062	1.25075
0.65704	1.01456	0.750388	0.689526	2.40202	0.478899	1.33804
0.67644	1.10464	0.68368	0.763666	2.31159	0.50733	1.28378
0.673912	0.962142	0.690432	0.926205	2.45589	0.439508	1.3501
0.6185	0.952949	0.798855	0.82521	2.40708	0.421705	1.42942
0.699521	0.86447	0.86861	1.05296	2.20658	0.437201	1.38933
0.659599	0.938534	0.839222	0.600168	2.47548	0.465165	1.32959
0.7046	0.946083	0.784072	0.739438	2.60272	0.357262	1.26144
0.673024	0.992977	0.739643	1.04202	2.33963	0.497557	1.28323
0.738408	1.02088	0.83742	0.649577	2.30764	0.366807	1.27991
0.694676	1.05646	0.825339	0.739438	2.28074	0.379591	1.30875
0.734451	1.02693	0.692258	0.596992	2.35648	0.484737	1.29144
0.72676	1.03157	0.68501	0.853293	2.4628	0.261634	1.3395
0.726935	1.00304	0.616498	0.777479	2.37926	0.473465	1.33739
0.776149	0.869574	0.724113	0.876231	2.31377	0.358222	1.40713
0.679892	0.915231	0.824602	0.831525	2.32338	0.531165	1.32033
0.612003	0.988089	0.697796	1.06981	2.58884	0.421986	1.31745
0.682144	0.972277	0.625714	0.951305	2.54957	0.361135	1.37075
0.652101	0.990405	0.737727	0.779493	2.48914	0.453114	1.32562
0.674777	0.980247	0.761611	0.718257	2.34572	0.477163	1.36316
0.675695	0.949128	0.692258	0.928655	2.48886	0.352536	1.40035
0.581828	1.00416	0.688286	1.01926	2.3597	0.519131	1.43451
0.705073	0.855771	0.712619	0.862322	2.40943	0.550838	1.35367
0.601038	0.924666	0.733924	0.775475	2.29574	0.686901	1.42489
0.647072	0.816452	0.771607	1.09577	2.44421	0.620904	1.3154
0.683997	0.863043	0.815639	1.22643	2.23013	0.588439	1.29457
0.697124	0.889243	0.734924	0.997627	2.33618	0.596483	1.29486
0.653795	0.947148	0.679672	1.10715	2.46961	0.497557	1.31379
0.625078	0.791439	0.731045	0.79389	2.45589	0.659262	1.44321
0.618549	0.890668	0.743505	0.785598	2.32571	0.695868	1.39743
0.632921	0.944694	0.817481	0.714535	2.33357	0.604152	1.34086
0.640282	0.89017	0.748828	1.15203	2.32628	0.720318	1.25578
0.688	1.03157	0.765599	1.05021	2.0698	0.588676	1.29331
0.65498	1.02492	0.784072	1.00833	1.95875	0.714524	1.32452
0.682144	1.05197	0.813428	0.951305	2.03423	0.631986	1.25918
0.718668	0.922892	0.839222	0.866909	2.15607	0.708823	1.20445
0.59265	1.06515	0.808009	0.855533	2.23285	0.612081	1.31214
0.68188	1.05248	0.810135	0.923767	2.2914	0.460269	1.23821
0.652149	1.10916	0.706607	0.746611	2.06128	0.640667	1.35726
0.689334	1.02026	0.804969	0.703598	2.17019	0.616152	1.27532
0.626731	0.995806	0.692258	0.729657	2.27704	0.683039	1.36923
0.682144	1.03603	0.667428	0.679504	2.25121	0.586844	1.35481
0.698421	1.06215	0.66383	0.675841	2.2121	0.58368	1.33166
0.64617	1.08536	0.614167	0.687807	2.19636	0.664632	1.3787
0.605544	1.07077	0.670125	0.79389	2.29744	0.615311	1.36562
0.639549	1.06236	0.705157	0.590741	2.227	0.523267	1.44728
0.663409	1.1763	0.719653	0.455885	2.18365	0.540823	1.32906
0.653795	1.05408	0.699662	0.455885	2.39162	0.584089	1.32906
0.637243	0.997618	0.779371	0.507821	2.40708	0.569302	1.34008
0.564986	1.00604	0.749375	0.923767	2.34407	0.613692	1.3775
0.658929	0.877603	0.826041	0.853293	2.358	0.523267	1.37029
0.724863	0.952094	0.723411	0.720132	2.35184	0.478409	1.336
0.687006	0.977532	0.596942	0.833474	2.32883	0.553707	1.40113
0.776637	0.945524	0.713007	0.751527	2.12713	0.544654	1.34617
0.736179	0.955535	0.732979	0.842813	2.24278	0.489922	1.33445
0.713335	0.873032	0.741569	1.11003	2.26753	0.477163	1.37847
0.760891	0.914897	0.726871	0.835789	2.30749	0.462704	1.32333
0.625344	1.05771	0.901744	0.751527	2.23621	0.499266	1.29809
0.674777	0.934298	0.821739	1.11003	2.13721	0.520542	1.36316
0.618549	1.16708	0.904263	0.851065	2.16892	0.456663	1.24386
0.702716	1.14799	0.740819	0.603377	2.22112	0.423114	1.30525
0.658068	1.07827	0.662736	0.76614	2.3909	0.485839	1.32333
0.715522	1.18236	0.733924	0.516983	2.16677	0.558107	1.21268
0.691621	1.19177	0.668362	0.725817	2.15971	0.526021	1.26916
0.664904	1.10376	0.784072	0.739438	2.06608	0.580551	1.32452
0.670374	1.06515	0.727208	0.987153	2.0227	0.568361	1.37389
0.641616	1.06651	0.77989	0.735495	2.10844	0.533035	1.41156
0.643332	1.17944	0.637927	0.871545	2.19436	0.556729	1.30525
0.658511	1.06215	0.767554	0.946177	2.15815	0.404086	1.41092
0.714865	1.12028	0.794061	0.79599	1.93284	0.418637	1.40035
0.721097	1.03881	0.919556	0.91177	2.05367	0.454291	1.25268
0.726011	0.958584	0.701595	0.692643	2.35004	0.552177	1.29977
0.673024	1.06936	0.919556	1.17228	2.33963	0.389392	1.11519
0.670212	1.01574	0.728896	0.977804	2.53695	0.347995	1.27787
0.607146	1.05804	0.75334	0.862322	2.59477	0.44067	1.24476
0.625344	1.02565	0.817861	0.819848	2.59073	0.431185	1.21796
0.706418	1.06256	0.68542	0.89321	2.3684	0.487429	1.22718
0.608487	1.04739	0.822343	1.09912	2.33072	0.433547	1.30521
0.640282	1.04913	0.707226	0.948734	2.35333	0.495218	1.31936
0.589555	1.05959	0.924358	0.981998	2.32571	0.500155	1.22851
0.621874	1.03514	0.923554	0.869221	2.26857	0.421986	1.31745
0.675619	1.02813	0.732037	0.773481	2.31557	0.513851	1.3154
0.746218	0.998448	0.632851	0.798101	2.33618	0.441839	1.34166
0.703696	1.0262	0.621315	0.783553	2.26753	0.542231	1.36316
0.742229	0.937408	0.732037	0.580111	2.23838	0.535262	1.37587
0.654904	0.950085	0.73016	0.771498	2.30963	0.555245	1.40251
0.596737	1.11111	0.717286	0.505263	2.44538	0.545455	1.33333
0.683679	1.0087	0.649818	0.661575	2.56152	0.461483	1.30355
0.602365	1.04971	0.747408	1.05296	2.443	0.502781	1.26583
0.607447	1.10089	0.670958	0.707206	2.36096	0.619311	1.31202
0.656588	0.982767	0.672683	0.837938	2.44421	0.44962	1.39099
0.553787	1.09602	0.606007	0.592292	2.54807	0.568361	1.40476
0.707806	0.942253	0.696046	0.583109	2.58615	0.538028	1.24621
0.655985	0.938059	0.681949	0.444344	2.60979	0.632557	1.29541
0.570251	0.985546	0.790429	0.813201	2.59677	0.585258	1.25578
0.620169	0.923793	0.644715	0.918931	2.5938	0.654084	1.27791
0.672138	0.882222	0.627855	0.923767	2.60745	0.504104	1.34655
0.633174	0.944133	0.708868	0.59385	2.60745	0.547939	1.33107
0.705533	1.02888	0.663126	0.654665	2.32571	0.391426	1.42814
0.71707	1.06236	0.60442	0.656379	2.3056	0.479662	1.37029
0.689334	1.03526	0.706802	0.511708	2.34891	0.488672	1.36534
0.724863	0.998163	0.7636	0.720132	2.29958	0.391426	1.35136
0.668859	0.946278	0.800109	0.620636	2.25437	0.618466	1.35391
0.702716	0.959279	0.596771	0.737461	2.48872	0.601268	1.28952
0.703212	0.977661	0.548284	0.727732	2.19181	0.747163	1.38114
0.641616	0.988089	0.759367	0.534905	2.32195	0.644084	1.34882
0.69528	1.01137	0.814422	0.397995	2.35648	0.616939	1.2292
0.778241	0.967036	0.622341	0.811009	2.50885	0.58368	1.12557
0.68758	1.04759	0.68542	0.765609	2.16467	0.593391	1.3469
0.668619	0.954586	0.745452	0.918931	2.227	0.632281	1.3241
0.660341	1.00488	0.754159	0.944988	2.16262	0.585937	1.34476
0.610375	0.938534	0.757347	0.600168	2.28916	0.819577	1.32959
0.625078	0.853513	0.812273	0.727732	2.37667	0.637286	1.39666
0.715522	1.01562	0.75376	0.710852	2.19256	0.49371	1.3491
0.673024	0.980247	0.738532	0.633174	2.14827	0.673024	1.38126
0.668619	1.12395	0.60442	0.590741	2.1746	0.588676	1.40109
0.684416	0.949614	0.781654	0.652961	2.34572	0.520542	1.34784
0.688676	1.07903	0.676159	0.388739	2.30167	0.538028	1.36779
0.643357	1.06667	0.639742	0.694737	2.26891	0.587413	1.39259
0.68009	1.01884	0.727208	0.789722	2.28538	0.437201	1.38933
0.650416	1.13982	0.775595	0.647899	2.12064	0.451943	1.39818
0.633434	1.00646	0.905445	0.402252	2.14083	0.400845	1.54114
0.727106	1.11028	0.824602	0.575671	2.17019	0.424932	1.27532
0.685135	1.13396	0.791392	0.515654	2.08401	0.513851	1.34563
0.628394	1.17006	0.755338	0.266034	2.33618	0.397655	1.41967
0.711103	1.00604	0.769628	0.725817	2.15971	0.416434	1.42394
0.538782	1.10971	0.726065	0.878593	2.2121	0.561231	1.45848
0.628579	1.14142	0.66383	0.811009	2.05024	0.516333	1.47433
0.578973	0.980247	0.749894	0.707206	2.15566	0.726089	1.46283
0.696999	1.09249	0.607086	0.957011	2.16467	0.487429	1.37684
0.621648	1.13739	0.665836	0.89321	2.11373	0.551006	1.40677
0.615336	1.06936	0.739643	0.91177	2.31363	0.51919	1.32906
0.538782	1.07801	0.622341	0.946177	2.34698	0.673477	1.39507
0.621721	1.03344	0.616498	0.907058	2.27581	0.645633	1.38298
0.572417	1.00046	0.714088	0.969343	2.21836	0.558107	1.50069
0.653229	1.00782	0.669242	1.09016	2.04776	0.617728	1.429
0.596107	1.02353	0.839595	0.91177	2.26164	0.454291	1.40544
0.636524	1.04248	0.651537	0.862322	2.30352	0.594905	1.35367
0.678309	1.12395	0.664862	0.918931	2.1746	0.348845	1.43188
0.664658	1.05607	0.680335	1.10823	2.2118	0.322103	1.46225
0.640132	1.00236	0.771557	1.13114	2.20737	0.37573	1.44457
0.664395	1.04057	0.769628	0.964372	2.15566	0.363045	1.44775
0.675619	0.952528	0.672683	0.773481	2.36703	0.47103	1.43635
0.655602	1.12181	0.587182	0.819848	2.34529	0.408491	1.41027
0.659599	1.14188	0.614065	0.733539	2.34239	0.420864	1.37652
0.613742	1.1123	0.69785	0.714535	2.38542	0.453114	1.37133
0.604152	1.02088	0.69785	0.519662	2.41135	0.474691	1.49323
0.66388	1.05483	0.543759	0.613215	2.36612	0.520542	1.45439
0.638556	1.14142	0.518618	0.811009	2.29303	0.538782	1.41092
0.605171	1.08976	0.650095	0.614886	2.37256	0.590042	1.37822
0.66782	1.09141	0.614909	0.646229	2.24415	0.601038	1.36426
0.685135	1.11884	0.633113	0.773481	2.21265	0.406799	1.42123
0.646614	1.04229	0.584528	0.952165	2.17904	0.569302	1.4592
0.605361	1.088	0.680905	0.80666	2.44173	0.446578	1.37182
0.631067	0.98773	0.665836	1.02081	2.26653	0.699354	1.31697
0.684752	1.088	0.619004	0.739438	2.3344	0.424249	1.38759
0.586492	1.14574	0.699662	0.976897	2.23564	0.454291	1.40544
0.658511	1.0146	0.684575	0.608256	2.23908	0.448985	1.52189
0.652049	0.988216	0.646571	0.883355	2.27834	0.541702	1.43451
0.620169	1.04697	0.624568	0.656379	2.358	0.566873	1.43188
0.579651	1.01795	0.570878	0.757721	2.39212	0.686429	1.43805
0.684416	0.995563	0.761611	0.848849	2.13721	0.607299	1.33252
0.72676	1.01617	0.584273	0.787655	2.0174	0.654084	1.43188
0.75563	1.03344	0.556837	0.907058	2.0172	0.58107	1.41338
0.744094	0.882971	0.626669	1.02081	2.0628	0.572199	1.48159
0.659324	1.01766	0.665836	0.829409	2.08827	0.551006	1.49656
0.62804	0.982767	0.870531	0.902395	2.13547	0.363978	1.51195
0.594209	1.02152	0.729122	0.857784	2.39675	0.416434	1.45489
0.512236	1.04423	0.803789	1.04746	2.40411	0.500155	1.39743
0.686593	1.09092	0.682735	0.674024	2.17925	0.447778	1.42294
0.58802	1.24062	0.721527	0.848849	2.31966	0.368717	1.33252
0.602365	1.1269	0.666607	0.723912	2.49553	0.393481	1.37389
0.57838	1.05683	0.901908	0.914145	2.24147	0.498853	1.33252
0.582934	1.0034	0.646407	0.789722	2.49553	0.480921	1.46651
0.597353	1.12028	0.692258	0.994987	2.40943	0.44067	1.32256
0.667668	1.09205	0.551193	0.86461	2.41582	0.574391	1.27926
0.662397	1.16082	0.708868	0.791801	2.08069	0.416434	1.42394
0.605722	1.19157	0.739643	0.846644	2.31363	0.432658	1.29851
0.653795	1.16102	0.739643	1.04202	2.23564	0.411025	1.26796
0.599758	1.07207	0.681949	0.952165	2.33107	0.463875	1.41453
0.535893	1.05646	0.742805	1.07555	2.46856	0.513564	1.34028
0.530234	1.11271	0.728027	1.15203	2.35333	0.472708	1.38294
0.627052	0.899899	0.630843	1.16462	2.43374	0.455119	1.47841
0.579651	1.05026	0.676596	1.10214	2.25464	0.503381	1.45421
0.642915	0.990565	0.729122	1.05573	2.34407	0.394516	1.40846
0.642915	0.8977	0.789882	0.989751	2.42309	0.438351	1.39298
0.610675	0.910585	0.722748	0.763666	2.33699	0.718718	1.38827
0.615285	1.00915	0.742805	1.00833	2.22707	0.580551	1.37182
0.621721	0.866265	0.835256	1.03664	2.27581	0.624112	1.36779
0.69287	0.980247	0.670958	0.964372	2.12999	0.469822	1.47791
0.712213	0.938059	0.681949	1.07912	2.12837	0.569302	1.38475
0.659599	0.985461	0.716409	1.06697	2.31577	0.443014	1.37652
0.667668	1.09205	0.44912	0.86461	2.44237	0.441839	1.43527
0.565793	1.1123	0.618095	0.909408	2.33357	0.582575	1.4018
0.561152	1.12624	0.675472	0.866909	2.31577	0.443014	1.47037
0.615311	1.05525	0.690432	0.727732	2.29744	0.549385	1.41218
0.612156	0.972648	0.636385	0.518319	2.32754	0.624112	1.51976
0.625078	1.08629	0.629511	0.79389	2.21822	0.615311	1.39666
0.704166	0.997886	0.633113	0.902395	2.1612	0.642314	1.34563
0.607146	1.10472	0.610816	0.79599	2.22409	0.572872	1.44703
0.709639	1.12754	0.677911	0.58462	1.97057	0.647306	1.35609
0.610479	1.04697	0.624568	0.656379	2.4366	0.501465	1.44728
0.633434	1.05363	0.658506	0.871545	2.35492	0.467653	1.3996
0.678942	0.975321	0.638134	0.81899	2.26321	0.585937	1.40387
0.652101	1.05135	0.69785	0.844451	2.07428	0.539422	1.46275
0.652656	1.00604	0.688615	0.791801	2.05436	0.635609	1.47037
0.565793	0.990405	0.817481	1.03932	2.30764	0.517845	1.4018
0.556204	0.990405	0.69785	1.2342	2.20392	0.604152	1.46275
0.6185	0.982729	0.720918	1.01564	2.12837	0.611472	1.44431
0.601743	1.07199	0.644516	0.802852	2.12001	0.635933	1.47761
0.628394	0.982847	0.653266	0.997627	2.09725	0.640667	1.48207
0.597353	1.12028	0.590456	0.729657	2.0917	0.616939	1.52483
0.623139	1.07876	0.715484	0.881989	2.11233	0.56501	1.41865
0.652101	0.91422	0.69785	0.974366	2.20392	0.604152	1.44751
0.610479	1.01617	0.68501	0.722017	2.2008	0.632281	1.46267
0.576878	0.977701	0.859585	0.781517	2.20965	0.605722	1.42072
0.542398	0.952528	0.811176	0.773481	2.3413	0.663724	1.42123
0.607447	0.935005	0.868299	0.835789	2.12999	0.5766	1.46283
0.57838	0.949614	0.861824	1.04474	2.13721	0.607299	1.42442
0.593391	0.957799	0.763753	0.701808	2.24107	0.572199	1.51153
0.542398	1.01301	0.811176	0.966852	2.05828	0.749366	1.42123
0.519362	0.960242	0.746068	1.08738	2.24678	0.679892	1.47037
0.630278	0.921962	0.769628	0.677667	2.27218	0.562748	1.47832
0.604152	0.944694	0.857358	0.909408	2.30764	0.582575	1.34086
0.596737	1.17037	0.659128	0.757895	2.21849	0.608392	1.34815
0.623234	1.06527	0.844235	0.831525	2.37444	0.403686	1.30533
0.56874	1.14873	0.681442	0.783553	2.37178	0.520542	1.36316
0.655497	1.19468	0.661399	0.718257	2.13721	0.542231	1.33252
0.523057	1.13474	0.752897	0.68135	2.4749	0.565806	1.32653
0.557133	1.05026	0.785335	0.447744	2.32338	0.786125	1.32033
0.553787	0.987965	0.808009	0.658102	2.39046	0.786961	1.28127
0.551914	0.982767	0.850746	0.644568	2.31557	0.685135	1.37587
0.577768	1.01137	0.732979	0.729657	2.35648	0.705073	1.33811
0.641616	0.909669	0.65675	0.601768	2.40202	0.710713	1.39587
0.60395	0.95961	0.688615	0.791801	2.39675	0.635609	1.39298
0.550896	0.96745	0.703316	0.785598	2.45637	0.674122	1.39743
0.555245	0.944133	0.708868	0.857784	2.42309	0.635609	1.43942
0.51628	1.00604	0.769628	0.923767	2.39675	0.591774	1.42394
0.596107	1.00825	0.699662	1.10715	2.4956	0.389392	1.39017
0.680653	0.933333	0.620355	1.13684	2.57143	0.461538	1.28889
0.591098	1.04697	0.644715	1.05021	2.4366	0.523267	1.3549
0.591498	1.13688	0.674417	0.840098	2.5021	0.450779	1.30363
0.610375	1.04803	0.614065	0.933595	2.44886	0.509467	1.37652
0.575191	1.12028	0.655824	0.691254	2.55854	0.54272	1.29717
0.604348	0.990249	0.628268	0.703598	2.45104	0.594905	1.42536
0.593026	1.17022	0.636385	0.907058	2.4827	0.451943	1.2918
0.564986	1.16082	0.546841	0.989751	2.42309	0.504104	1.39298
0.668489	1.10971	0.497873	0.811009	2.42791	0.448985	1.39507
0.59922	1.10566	0.703316	0.981998	2.43024	0.347934	1.38207
0.63684	1.10673	0.662046	0.943633	2.25996	0.335834	1.47037
0.625078	1.13284	0.649818	0.860047	2.29744	0.351606	1.45873
0.703696	1.04151	0.761611	0.522368	2.26753	0.347028	1.43974
0.679892	1.09528	0.746068	0.575671	2.27232	0.467425	1.33534
0.636644	1.06936	0.699662	0.800879	2.1148	0.552516	1.44508
0.689334	0.975246	0.628268	0.831525	2.34891	0.509919	1.39535
0.667964	0.972877	0.771557	0.754096	2.20737	0.37573	1.51828
0.609129	0.86361	0.720918	0.888688	2.25506	0.548216	1.57832
0.651563	0.885223	0.628268	0.895489	2.29785	0.679892	1.44036
0.616939	0.846577	0.719097	1.0764	2.35046	0.609928	1.44067
0.655497	0.949614	0.781654	0.914145	2.26753	0.628988	1.30189
0.643332	0.864924	0.781975	0.938587	2.4352	0.556729	1.35243
0.673887	0.84452	0.769628	1.09296	2.38662	0.405756	1.43267
0.583947	0.849198	0.761397	0.938587	2.51548	0.578999	1.41533
0.549091	1.00782	0.708609	0.961906	2.30372	0.639028	1.429
0.594905	1.02026	0.765702	0.767562	2.29785	0.616152	1.36534
0.592261	0.956721	0.84146	1.06981	2.40202	0.466406	1.34882
0.624951	1.03881	0.759633	0.781517	2.39162	0.475924	1.34434
0.628214	1.04423	0.843979	0.720132	2.37798	0.434918	1.32065
0.623234	0.990249	0.804969	0.767562	2.55316	0.382439	1.33534
0.656588	0.982767	0.732037	0.644568	2.49567	0.44962	1.36075
0.594905	1.02026	0.844235	0.639635	2.47657	0.446179	1.35034
0.601038	1.09141	0.674417	0.516983	2.57949	0.450779	1.36426
0.650943	0.941655	0.727208	0.460671	2.75822	0.371621	1.35845
0.527459	0.927867	0.705003	0.701808	2.9032	0.529814	1.33194
0.613742	0.944694	0.757665	0.714535	2.64471	0.431537	1.35609
0.66782	0.954983	0.694252	0.45236	2.55369	0.536641	1.3491
0.613838	0.916211	0.696146	0.566993	2.59011	0.585937	1.38909
0.615336	0.931871	0.59971	0.390759	2.78156	0.540823	1.40544
0.558558	0.962698	0.669242	0.448889	2.81566	0.575126	1.35379
0.602365	0.910781	0.545406	0.394861	2.73195	0.677661	1.4202
0.542158	0.950542	0.621922	0.569856	2.72956	0.651992	1.39611
0.632209	0.975394	0.514356	0.620636	2.72506	0.536004	1.38302
0.548057	0.885077	0.63513	0.608585	2.76932	0.646887	1.41327
0.562877	1.01562	0.436387	0.710852	2.76005	0.643969	1.39458
0.567263	0.992977	0.539739	0.846644	2.57359	0.735519	1.34434
0.596427	1.00782	0.610191	1.02603	2.58529	0.468621	1.36884
0.568765	0.918519	0.581583	0.947368	2.72269	0.65035	1.33333
0.58696	0.917571	0.49209	0.769525	2.73887	0.660329	1.39892
0.566477	0.806958	0.467057	0.992362	2.87841	0.593335	1.47425
0.548034	0.947148	0.519749	0.976897	2.88554	0.432658	1.436
0.612229	0.868005	0.470002	0.89321	2.87773	0.635776	1.33194
0.635634	0.816872	0.524747	1.01308	2.57792	0.651992	1.44067
0.563503	0.849033	0.666607	0.592292	2.57434	0.677661	1.49739
0.57989	0.890668	0.582747	0.916532	2.76995	0.434918	1.47421
0.613791	0.915231	0.530101	0.959452	2.65529	0.488672	1.45537
0.69287	0.814359	0.63149	1.02866	2.48927	0.512534	1.41759
0.682372	0.920838	0.660792	0.949761	2.45155	0.504768	1.35155
0.544072	1.03428	0.464605	1.18458	2.54807	0.590221	1.43564
0.604348	1.03526	0.530101	1.21531	2.37444	0.467425	1.47037
0.613586	1.02287	0.606501	0.885755	2.44771	0.475277	1.43841
0.565914	1.00236	0.617246	1.00546	2.48329	0.54272	1.42983
0.704166	0.982767	0.375911	1.09577	2.41848	0.556672	1.42123
0.573896	1.06383	0.656272	1.03664	2.32754	0.473465	1.45897
0.629465	0.955368	0.664146	0.890943	2.33699	0.528469	1.46291
0.63886	1.08972	0.586011	1.27278	2.18458	0.443914	1.43305
0.652101	0.898983	0.55828	1.55899	2.30764	0.453114	1.47799
0.689805	0.895344	0.626207	1.18458	2.28538	0.371621	1.52826
0.703212	0.962142	0.609205	1.12468	2.11259	0.57136	1.42769
0.71707	1.00078	0.60442	0.984569	2.1484	0.523267	1.41648
0.721344	0.965166	0.651224	1.09296	2.15566	0.491178	1.40251
0.691214	0.953754	0.567294	1.0473	2.1148	0.654834	1.44508
0.661334	0.977815	0.706607	1.18213	2.11095	0.599334	1.37186
0.707806	0.987846	0.517063	1.03664	2.09478	0.602591	1.47417
0.742254	1.01088	0.50106	1.11003	2.03296	0.58561	1.43974
0.7516	1.01508	0.605545	1.01822	2.05757	0.613024	1.32856
0.724658	0.964687	0.529374	1.26032	2.0917	0.484737	1.49371
0.752047	0.869032	0.710739	0.992362	2.139	0.549385	1.39666
0.625078	0.900068	0.690432	0.992362	2.32385	0.593335	1.44321
0.648031	0.982847	0.653266	0.997627	2.25654	0.419747	1.51327
0.60281	0.98773	0.646253	1.02081	2.31747	0.423851	1.54146
0.659697	1.01907	0.647707	1.05508	2.10573	0.536004	1.45581
0.715522	0.9853	0.575238	0.969343	2.16677	0.515176	1.45521
0.742306	0.959279	0.555614	1.00563	2.14083	0.445383	1.50969
0.714671	0.93172	0.590556	1.17921	2.15527	0.536004	1.44125
0.657209	1.04423	0.622937	0.851065	2.11666	0.521901	1.50492
0.643357	1.08148	0.600969	0.947368	2.11765	0.566434	1.45185
0.630065	1.20445	0.634534	0.800224	2.07621	0.332261	1.54858
0.645858	1.10278	0.641357	0.979441	1.95477	0.498853	1.53164
0.713335	1.10278	0.58123	0.652961	1.98083	0.56392	1.48569
0.701362	1.1763	0.546841	0.791801	2.08069	0.526021	1.39298
0.699521	1.04971	0.545406	0.987153	2.0227	0.699521	1.38933
0.758047	1.07931	0.491252	1.00028	2.02298	0.509467	1.43909
0.749698	0.997618	0.662465	1.01564	2.00168	0.569302	1.36986
0.701362	1.06795	0.587348	0.989751	2.08069	0.613692	1.36203
0.758834	1.16159	0.481018	0.877579	2.0267	0.603829	1.32333
0.657209	1.22851	0.522463	0.851065	2.22119	0.543647	1.32065
0.720584	1.06651	0.574656	0.802358	2.00168	0.688503	1.38019
0.688	1.03157	0.503684	0.853293	2.1222	0.69769	1.43188
0.682144	1.05197	0.479714	1.22311	2.1156	0.654557	1.38669
0.656741	1.15416	0.475846	1.28065	2.20615	0.626889	1.28065
0.707514	1.14045	0.447706	1.04184	2.24565	0.62292	1.27079
0.635133	1.1353	0.619004	1.34443	2.17341	0.558222	1.27721
0.710713	1.08219	0.492562	1.40413	2.21519	0.444196	1.34882
0.753857	1.07494	0.522463	0.851065	2.19505	0.478409	1.38207
0.71737	1.09423	0.676159	1.23101	1.99134	0.473465	1.33739
0.784325	1.09423	0.636385	1.03664	1.91375	0.451943	1.36779
0.689619	1.01516	0.716914	0.82434	2.00168	0.570457	1.45023
0.685135	1.10372	0.712253	0.773481	2.08401	0.513851	1.37587
0.74614	1.03157	0.68501	1.05021	1.965	0.54507	1.3549
0.692253	1.20685	0.619701	0.716391	2.13166	0.454291	1.35962
0.650943	1.06515	0.666607	0.987153	2.1015	0.502781	1.45107
0.698241	1.06383	0.596611	0.842268	2.0172	0.58107	1.45897
0.742229	1.1642	0.553974	0.709024	1.9811	0.47103	1.45147
0.686901	1.04593	0.714088	1.03397	2.03779	0.515176	1.39458
0.731072	1.08807	0.596462	0.877579	2.05172	0.416434	1.47037
0.713682	0.997886	0.692468	0.837938	2.1612	0.406799	1.46659
0.705509	0.989952	0.666757	0.86889	2.00664	0.577235	1.47037
0.742205	1.16435	0.605545	0.700027	1.93055	0.465053	1.44798
0.806392	1.01884	0.525206	0.855533	1.99643	0.524641	1.43564
0.795235	1.06799	0.610191	0.769525	1.89417	0.426019	1.48917
0.736399	1.20126	0.612436	0.798101	1.99106	0.419747	1.38847
0.746378	1.16989	0.52427	0.683207	2.01804	0.52196	1.41027
0.674828	1.26144	0.453936	0.80666	2.14657	0.535893	1.37182
0.696441	1.21268	0.555402	0.710852	1.96041	0.686901	1.33394
0.792516	1.13637	0.643032	0.654665	1.93374	0.456663	1.38207
0.871548	1.05804	0.692258	0.596992	1.82693	0.550838	1.307
0.718952	1.18865	0.606007	0.987153	1.94389	0.393481	1.43564
0.734291	1.15072	0.543759	0.885755	1.84938	0.656336	1.39046
0.836805	1.0011	0.593596	0.666853	1.9165	0.62022	1.37652
0.881341	1.08916	0.651537	0.79599	1.77398	0.352536	1.41591
0.75422	1.10376	0.742805	0.941103	1.93192	0.379591	1.38759
0.763522	0.96745	0.783695	0.981998	1.986	0.413172	1.41278
0.793207	1.02693	0.712619	0.79599	2.0917	0.418637	1.33811
0.788218	0.998742	0.643086	0.675841	2.10419	0.471434	1.41092
0.747998	1.09706	0.69785	0.714535	2.10021	0.496268	1.31038
0.670295	1.1763	0.665625	0.745434	2.13693	0.450198	1.38294
0.703212	1.11733	0.771659	0.661575	2.05978	0.483458	1.3501
0.662397	1.30012	0.648108	0.3959	1.949	0.438351	1.48585
0.627052	1.28557	0.588787	0.890595	2.07825	0.523386	1.34985
0.728668	1.15777	0.585806	0.592292	1.97016	0.612081	1.38933
0.721344	1.08581	0.552554	0.45004	2.02734	0.704734	1.43267
0.640282	1.1604	0.624023	0.542134	2.08283	0.630278	1.43063
0.645858	1.08746	0.661399	0.522368	2.16327	0.650677	1.4091
0.686203	1.22851	0.622937	0.654665	1.95987	0.478409	1.4435
0.613742	1.24943	0.69785	0.519662	1.99649	0.647306	1.37133
0.688676	1.07903	0.636385	0.647899	2.04306	0.645633	1.41338
0.66782	1.15204	0.654581	0.581606	2.03779	0.579572	1.42489
0.679111	1.15502	0.576724	0.647899	1.93961	0.602591	1.48937
0.734527	1.10566	0.542558	0.589199	1.95987	0.587139	1.48957
0.795311	1.13885	0.510364	0.465559	1.93797	0.574391	1.43527
0.615285	1.1826	0.680905	0.604995	1.95875	0.580551	1.49796
0.757814	1.17321	0.565606	0.723912	2.1015	0.459061	1.34302
0.782852	1.22851	0.522463	0.785598	1.85534	0.587139	1.32065
0.77981	1.20766	0.65675	0.601768	1.89492	0.488615	1.33314
0.75422	1.15107	0.784072	0.672217	1.87825	0.625209	1.22991
0.802999	1.05804	0.590456	0.397995	2.19761	0.484737	1.36923
0.718952	1.14233	0.646407	0.723912	2.1015	0.480921	1.35845
0.720043	1.19241	0.527143	0.82434	2.00168	0.502002	1.418
0.631512	1.21952	0.666607	0.723912	2.04896	0.34976	1.52826
0.644207	1.12106	0.807897	0.761908	2.07356	0.552177	1.33227
0.645516	1.21796	0.77592	0.956489	2.04531	0.431185	1.31412
0.719499	1.03791	0.76766	0.833652	1.97096	0.617728	1.32371
0.618629	1.24075	0.738	0.68695	2.13878	0.456366	1.35355
0.603742	1.14799	0.720241	0.804503	2.19436	0.512191	1.38388
0.677487	1.10765	0.734924	0.731593	1.99106	0.552299	1.40407
0.580462	1.14908	0.791392	0.773481	1.9811	0.599493	1.43635
0.64874	1.18236	0.793431	0.969343	1.93461	0.429313	1.39458
0.689805	1.08059	0.808009	0.855533	1.89135	0.502781	1.4202
0.704166	1.1642	0.712253	0.966852	1.90391	0.44962	1.39099
0.639199	1.18236	0.971953	0.710852	1.90882	0.429313	1.3491
0.625078	1.33458	0.8935	0.52926	2.00696	0.373582	1.30355
0.663127	1.19517	0.699662	0.536335	2.00703	0.423114	1.49396
0.691097	1.1432	0.669242	0.513017	1.97096	0.532524	1.47413
0.647072	1.13396	0.732037	0.773481	2.05828	0.47103	1.43635
0.708823	1.04803	0.736878	0.600168	1.94312	0.531617	1.48601
0.648255	1.19421	0.664146	0.827304	1.90515	0.528469	1.46291
0.618629	1.12796	0.780171	0.893035	1.892	0.570457	1.45023
0.680653	1.12593	0.756058	0.821053	2.04202	0.440559	1.39259
0.689977	1.02222	0.814216	1.01053	1.9916	0.545455	1.34815
0.664904	1.07223	0.742805	0.941103	2.03925	0.669866	1.29298
0.686203	0.982806	0.643032	0.785598	2.09053	0.695868	1.41278
0.666692	1.04349	0.662046	0.674024	2.17925	0.559723	1.43875
0.667668	1.09205	0.592022	0.731593	2.33618	0.441839	1.41967
0.708823	1.12624	0.675472	0.800224	1.99636	0.509467	1.39216
0.704625	1.08972	0.68368	0.890943	1.90515	0.528469	1.44798
0.632921	1.05135	0.777604	1.03932	2.25578	0.496268	1.31038
0.657209	1.10566	0.683221	0.720132	2.14279	0.565393	1.38207
0.597037	1.13835	0.620668	0.808829	2.23306	0.537334	1.43875
0.674777	1.13341	0.58123	0.979441	2.16327	0.542231	1.34784
0.573896	1.2766	0.656272	0.907058	2.14651	0.451943	1.39818
0.583461	1.18541	0.576724	0.907058	2.22409	0.602591	1.38298
0.63991	1.22009	0.53219	0.866909	2.26254	0.553768	1.31395
0.64874	1.18236	0.495895	1.09859	2.16677	0.643969	1.30363
0.637879	1.0903	0.542558	1.04746	2.27345	0.63063	1.336
0.615385	1.08148	0.620355	1.26316	2.14286	0.566434	1.39259
0.590686	1.06367	0.634534	0.933595	2.23592	0.531617	1.48601
0.553337	1.12173	0.535566	0.969343	2.45051	0.49371	1.45521
0.616939	1.10472	0.610816	1.06132	2.25057	0.528805	1.38479
0.634295	1.02287	0.570824	0.961906	2.32932	0.511223	1.45909
0.644981	1.08421	0.505312	1.0764	2.29991	0.546832	1.39611
0.562028	1.13934	0.503684	0.984569	2.489	0.54507	1.38569
0.652656	1.05248	0.506334	0.923767	2.26506	0.679444	1.3775
0.631067	1.18228	0.430835	0.89321	2.26653	0.551006	1.4367
0.652656	1.16082	0.465828	0.923767	2.31774	0.460269	1.42394
0.599493	1.17932	0.573759	1.16022	2.23838	0.556672	1.33052
0.683378	1.14613	0.572288	0.964372	2.18132	0.469822	1.37235
0.698421	1.09386	0.684575	0.878593	2.18512	0.493883	1.3158
0.661358	1.12924	0.533609	1.20354	2.21519	0.377566	1.44292
0.704625	1.05986	0.586011	0.890943	2.28618	0.486191	1.35841
0.654329	1.09906	0.660792	1.39298	2.14827	0.42064	1.35155
0.738331	1.0146	0.70532	1.21651	2.26605	0.314289	1.3158
0.777736	1.03239	0.552659	1.06697	2.10283	0.465165	1.37652
0.673938	0.990902	0.606501	0.95389	2.31172	0.49791	1.42242
0.728668	1.0034	0.585806	0.789722	2.25911	0.437201	1.45107
0.785195	0.965395	0.583052	0.886443	2.14827	0.588896	1.3367
0.752047	0.962142	0.588898	0.79389	2.32385	0.57136	1.31907
0.777736	1.0011	0.511721	0.733539	2.2093	0.531617	1.4078
0.749941	1.05408	0.59971	0.781517	2.07967	0.475924	1.436
0.777811	1.01251	0.604012	0.952165	1.97634	0.548216	1.39964
0.653821	1.0868	0.564673	1.1583	2.06695	0.656336	1.37448
0.64418	1.20685	0.59971	0.976897	2.07967	0.51919	1.37489
0.65765	1.04493	0.468809	0.827304	2.13377	0.739857	1.46291
0.734602	1.12173	0.495895	1.03397	1.9862	0.515176	1.44005
0.68758	1.09249	0.509169	1.02081	1.93547	0.762932	1.3918
0.670295	1.01734	0.54082	0.6099	2.13693	0.652788	1.52601
0.752047	1.08629	0.50767	0.992362	2.00696	0.549385	1.41218
0.672112	1.08385	0.521428	1.01926	1.97998	0.541702	1.54608
0.734451	1.02693	0.631177	0.729657	2.11818	0.462704	1.46259
0.783217	0.918519	0.756058	0.694737	2.04202	0.503497	1.42222
0.764569	0.992593	0.659128	0.821053	1.9916	0.566434	1.40741
0.755245	1.02222	0.659128	0.821053	2.01681	0.461538	1.45185
0.744192	0.952094	0.562653	0.785598	2.14279	0.521901	1.50492
0.764878	0.960242	0.471201	0.831525	2.27232	0.594905	1.39535
0.698777	1.02026	0.608635	0.639635	2.22125	0.701138	1.33534
0.740326	1.02152	0.567095	0.725817	2.15971	0.635609	1.36203
0.720584	0.972405	0.615703	0.668632	2.26857	0.621874	1.3645
0.685487	0.995806	0.570095	0.53066	2.33	0.572872	1.46259
0.808514	0.95961	0.668362	0.527867	2.10703	0.569856	1.36203
0.828128	0.903624	0.66383	0.473088	2.05024	0.538782	1.45848
0.844404	1.02965	0.592022	0.399051	2.1238	0.508115	1.35726
0.866961	1.00604	0.627855	0.3959	2.08069	0.416434	1.40846
0.836805	1.03239	0.573128	0.533483	2.26254	0.398713	1.34523
0.951848	0.916595	0.499759	0.651265	2.20965	0.475924	1.28323
0.835539	0.987965	0.606007	0.526482	2.25911	0.459061	1.32758
0.840841	0.998163	0.562653	0.720132	2.37798	0.391426	1.27458
0.797589	1.02357	0.574032	0.831172	2.2671	0.483155	1.28353
0.761813	1.08629	0.649818	0.727732	2.16541	0.439508	1.33458
0.799324	1.04324	0.534189	0.644568	2.31557	0.513851	1.28516
0.755831	1.00078	0.60442	0.787655	2.2794	0.54507	1.30871
0.768263	1.0146	0.560107	0.946177	2.15815	0.471434	1.39507
0.748099	1.15777	0.505006	0.921343	2.07523	0.590221	1.2967
0.760891	1.20897	0.577221	0.76614	1.97388	0.53211	1.307
0.68188	1.19177	0.587348	0.923767	2.00168	0.679444	1.28464
0.736346	1.15416	0.599979	0.943633	1.96401	0.582111	1.31227
0.738408	1.1123	0.55828	0.844451	1.89278	0.75519	1.32562
0.760891	1.11095	0.534464	0.76614	2.05728	0.670921	1.29066
0.68188	1.1763	0.506334	0.791801	2.18605	0.613692	1.33107
0.698978	1.06367	0.634534	0.933595	2.28916	0.465165	1.32959
0.636218	1.17936	0.721527	0.652961	2.24147	0.58561	1.25594
0.626889	1.15416	0.57929	0.876231	2.15234	0.738834	1.29646
0.697124	1.12325	0.632851	0.86461	2.20344	0.662759	1.20126
0.670295	1.11271	0.478418	1.2198	2.40743	0.517728	1.27167
0.676642	0.980247	0.558601	1.07844	2.39448	0.6045	1.31227
0.720844	1.06795	0.587348	1.31967	2.13337	0.613692	1.22273
0.752364	1.05197	0.438	1.08721	2.38683	0.49656	1.29106
0.710313	0.921962	0.582422	1.2198	2.21808	0.720318	1.28757
0.712614	1.03791	0.493879	1.00563	2.46196	0.623537	1.21089
0.673024	1.06936	0.487643	1.24332	2.39871	0.527712	1.29619
0.675695	0.964687	0.610816	0.994987	2.64773	0.572872	1.18252
0.757814	1.08059	0.545406	0.855533	2.31165	0.612081	1.18865
0.699521	0.987965	0.505006	0.855533	2.49553	0.612081	1.2967
0.623433	1.05248	0.546841	1.05573	2.44943	0.591774	1.31559
0.68163	0.962698	0.551141	1.09016	2.22693	0.724232	1.33875
0.654378	1.03973	0.467057	0.860047	2.42948	0.659262	1.3501
0.64959	1.01574	0.557391	0.838118	2.45331	0.64959	1.31064
0.690304	1.03323	0.499218	1.0165	2.40743	0.697808	1.22398
0.691514	0.969475	0.507447	0.895489	2.39212	0.70931	1.30879
0.642511	1.06659	0.518403	1.10428	2.28171	0.69046	1.31038
0.66782	0.954983	0.595074	1.29246	2.32154	0.601038	1.31879
0.70738	1.01617	0.564126	0.984569	2.096	0.54507	1.46267
0.673024	1.03696	0.530047	1.17425	2.34357	0.5736	1.3124
0.645516	0.96155	0.608153	1.02481	2.29075	0.680818	1.3622
0.641228	0.957091	0.545406	1.25039	2.31165	0.677661	1.35845
0.613692	0.913177	0.688615	1.1877	2.44943	0.569856	1.34655
0.588669	1.0146	0.643086	0.946177	2.50885	0.561231	1.34751
0.552777	1.01946	0.759367	1.20354	2.42871	0.444196	1.38019
0.656109	0.995806	0.671898	1.12765	2.33	0.484737	1.35367
0.65785	1.02965	0.632851	0.798101	2.38927	0.486023	1.38847
0.633703	0.942955	0.71107	1.09016	2.4749	0.407381	1.39046
0.67128	0.898983	0.638034	0.714535	2.43728	0.431537	1.5237
0.703696	0.934298	0.641357	0.914145	2.47604	0.477163	1.33252
0.759069	1.01251	0.506591	0.698254	2.33107	0.548216	1.35497
0.691097	1.03791	0.511773	0.897779	2.5085	0.426019	1.36884
0.694056	0.882222	0.692666	0.814895	2.40202	0.458077	1.44096
0.704166	0.937408	0.652898	0.515654	2.5214	0.44962	1.40611
0.610675	1.07479	0.566478	0.572749	2.4894	0.634163	1.35841
0.551307	1.12624	0.655003	0.666853	2.47548	0.553768	1.37652
0.604152	1.00564	0.498464	0.909408	2.64471	0.712037	1.26467
0.576878	1.03881	0.59971	0.976897	2.54759	0.584089	1.32906
0.470946	1.01766	0.626669	1.02081	2.57213	0.699354	1.3918
0.558558	1.1432	0.669242	0.833652	2.61089	0.575126	1.20337
0.562648	1.09788	0.595179	1.06981	2.64222	0.510825	1.2704
0.63684	0.980247	0.620668	1.01104	2.52901	0.537334	1.31227
0.654378	1.05525	0.609205	0.992362	2.45589	0.637286	1.19492
0.650836	0.985633	0.676596	0.757721	2.39212	0.70931	1.26032
0.63684	0.932816	0.806869	0.674024	2.44829	0.716445	1.2174
0.612081	1.06515	0.787809	0.855533	2.18031	0.786961	1.20408
0.58982	1.13105	0.782315	0.826605	2.33713	0.686429	1.16337
0.6803	0.96965	0.707226	0.813201	2.21808	0.607768	1.36705
0.639279	0.99936	0.578829	0.977804	2.42543	0.64959	1.31064
0.6803	1.01734	0.728027	0.677667	2.43448	0.585258	1.22398
0.576243	0.853513	0.812273	0.860047	2.58792	0.681237	1.28803
0.720018	0.894689	0.748516	1.00045	2.24628	0.581553	1.30537
0.644611	0.869032	0.83258	0.727732	2.40307	0.659262	1.30355
0.675619	0.831572	0.751822	0.966852	2.3413	0.642314	1.34563
0.726395	0.901195	0.641357	0.741426	2.28687	0.716445	1.31227
0.658068	0.89856	0.833764	0.905439	2.4187	0.508974	1.307
0.645056	0.993387	0.680905	0.739438	2.4149	0.535893	1.37182
0.784901	0.908396	0.644715	1.11584	2.3842	0.457859	1.24712
0.684752	0.993387	0.742805	0.873882	2.30757	0.535893	1.29298
0.668619	1.04697	0.745452	0.984569	2.1746	0.54507	1.30871
0.698978	0.969819	0.736878	1.13365	2.26254	0.443014	1.32959
0.678309	0.954586	0.664862	1.11584	2.3318	0.588676	1.29331
0.589119	0.967246	0.714509	0.665084	2.54856	0.729035	1.26366
0.607447	0.995328	0.749894	1.02866	2.36096	0.555245	1.3271
0.734372	0.946083	0.598371	0.941103	2.28074	0.535893	1.37182
0.794591	0.908396	0.624568	1.3784	2.3842	0.436056	1.20093
0.748202	0.954177	0.675472	1.00028	2.2093	0.642371	1.23574
0.655602	0.865395	0.713007	1.09313	2.34529	0.680818	1.31412
0.710313	0.874274	0.852832	0.880967	2.27218	0.652788	1.22398
0.734527	1.02888	0.643032	1.04746	2.14279	0.608885	1.25922
0.699197	1.07827	0.619978	1.11439	2.27969	0.53211	1.24165
0.724448	0.898779	0.701538	0.941103	2.44173	0.60288	1.21414
0.6811	0.925353	0.65675	1.00295	2.53546	0.555245	1.25472
0.787581	0.829039	0.798285	1.06697	2.26254	0.642371	1.15753
0.752364	0.956338	0.771714	0.883355	2.38683	0.519131	1.16355
0.661691	0.838035	0.857358	0.974366	2.51507	0.625729	1.18849
0.685487	0.964687	0.773701	1.26032	2.27704	0.616939	1.16696
0.728353	0.871918	0.809043	0.878593	2.18512	0.695927	1.25239
0.673912	0.900068	0.791966	0.992362	2.42948	0.703212	1.14836
0.587561	0.871331	0.814422	0.994987	2.46238	0.705073	1.27588
0.558558	1.03791	0.649559	1.21841	2.61089	0.617728	1.20337
0.623537	0.990731	0.823132	0.938587	2.46196	0.601268	1.17944
0.692175	0.924461	0.834286	1.15516	2.4682	0.519131	1.13167
0.74435	0.926973	0.627414	1.1583	2.44771	0.588439	1.16671
0.63991	0.922892	0.675472	0.933595	2.60857	0.598069	1.25138
0.69046	0.944694	0.717788	1.2342	2.22985	0.582575	1.27991
0.658929	0.939189	0.705157	1.31276	2.3842	0.588676	1.23172
0.700309	0.906066	0.832031	1.0165	2.35333	0.450198	1.28757
0.65828	0.864032	0.793431	0.904721	2.47631	0.643969	1.24299
0.709639	0.959931	0.777604	0.714535	2.51507	0.517845	1.18849
0.720043	1.01516	0.653657	0.82434	2.60493	0.52482	1.12796
0.752364	0.956338	0.709143	1.01926	2.30546	0.519131	1.2273
0.687306	1.02965	0.755338	0.86461	2.33618	0.574391	1.20126
0.701362	0.990565	0.749375	0.923767	2.26506	0.701362	1.16082
0.689805	0.910781	0.848409	0.921343	2.39046	0.502781	1.25039
0.759809	0.835789	0.749375	0.791801	2.47576	0.504104	1.26916
0.666692	0.885384	0.806869	0.741426	2.69043	0.492556	1.2174
0.683221	0.826324	0.720864	0.828882	2.70199	0.596544	1.21518
0.625209	0.914547	0.825339	0.604995	2.65639	0.60288	1.21414
0.650836	0.888685	0.888033	0.826605	2.61208	0.549143	1.16337
0.600531	0.954177	1.00297	1.00028	2.47548	0.531617	1.14188
0.542211	1.07689	0.758789	1.27134	2.67831	0.492682	1.14316
0.597037	0.917005	0.868935	1.28065	2.44829	0.559723	1.2174
0.653229	1.05363	0.699662	1.00563	2.48872	0.512191	1.19517
0.637556	1.13396	0.712253	0.966852	2.44421	0.513851	1.1642
0.580841	1.1106	0.818754	1.00028	2.36901	0.487316	1.25138
0.559101	1.07215	0.721527	1.11003	2.58029	0.477163	1.25594
0.616939	0.964931	0.721527	1.11003	2.44997	0.520542	1.31721
0.666692	0.948626	0.827557	0.808829	2.5021	0.425389	1.28065
0.670374	0.926218	0.88881	0.987153	2.33792	0.459061	1.28127
0.606825	0.996317	0.841124	0.822088	2.51577	0.500631	1.25343
0.569482	1.05565	0.828831	0.964372	2.43794	0.512534	1.26678
0.576243	0.931105	0.95442	0.992362	2.42948	0.549385	1.25699
0.652101	1.02088	0.877297	1.16924	2.41135	0.409961	1.17325
0.641616	1.11356	0.84146	0.735495	2.32195	0.399776	1.28608
0.580841	1.0011	0.88016	0.866909	2.34239	0.575919	1.29831
0.616939	0.996057	0.827557	0.876231	2.34067	0.537334	1.31227
0.615361	1.00782	0.76766	0.961906	2.38052	0.596427	1.26354
0.670374	0.910781	0.747408	1.05296	2.5218	0.480921	1.26583
0.74228	0.946624	0.609205	0.79389	2.37667	0.527409	1.33458
0.762932	0.868005	0.626669	0.957011	2.47027	0.466236	1.31697
0.682639	0.947148	0.539739	1.43278	2.62558	0.432658	1.25268
0.725062	0.970141	0.595074	0.969343	2.68266	0.429313	1.19752
0.672138	0.727446	0.850642	1.12172	2.66013	0.372598	1.34655
0.701868	0.855488	0.679672	1.04202	2.72956	0.51919	1.1763
0.740326	0.866745	0.850642	0.923767	2.68647	0.328763	1.16082
0.612003	0.909669	0.738843	1.20354	2.85573	0.444196	1.16061
0.638556	0.919477	0.580852	0.878593	2.9135	0.448985	1.26824
0.637166	0.85169	0.841124	0.753581	2.76188	0.477875	1.23736
0.69287	0.82944	0.710426	1.28583	2.64324	0.555245	1.16122
0.611923	0.860705	0.813428	0.883355	2.63094	0.654557	1.21136
0.674777	0.903665	0.701484	0.718257	2.55423	0.607299	1.27126
0.652101	0.883746	0.83742	0.909408	2.48914	0.668883	1.17325
0.671175	0.824054	0.761171	0.964372	2.5296	0.663548	1.228
0.675775	0.881421	0.733978	0.751527	2.50892	0.680818	1.23399
0.695868	0.767817	0.803789	0.851065	2.58703	0.63063	1.22851
0.605361	0.946083	0.742805	1.00833	2.52222	0.580551	1.27721
0.706943	0.811239	0.734924	0.665084	2.49546	0.706943	1.26366
0.656109	0.918009	0.671898	0.79599	2.46238	0.638972	1.32256
0.712238	0.892583	0.709143	0.679504	2.41395	0.631986	1.29106
0.598938	0.998448	0.796167	0.86461	2.36273	0.662759	1.26366
0.635737	1.02641	0.682219	0.764018	2.32883	0.576778	1.36854
0.638912	1.01516	0.822343	0.96173	2.13878	0.616093	1.30521
0.709639	1.03612	0.69785	0.844451	2.12614	0.625729	1.29514
0.668619	1.10855	0.745452	0.590741	2.096	0.610479	1.3395
0.698978	0.969819	0.777816	0.733539	2.12945	0.553768	1.39216
0.676538	1.05959	0.783695	0.654665	2.11666	0.543647	1.36672
0.64212	1.00525	0.706802	0.767562	2.27232	0.509919	1.44036
0.578692	1.03045	0.684575	0.675841	2.50885	0.60613	1.34751
0.673912	0.869032	0.751352	0.463102	2.45589	0.593335	1.39666
0.67736	1.04593	0.575238	0.904721	2.47631	0.536641	1.27331
0.62022	1.09496	0.53219	0.733539	2.58196	0.575919	1.29831
0.634565	1.06936	0.59971	0.651265	2.44361	0.497557	1.40544
0.626889	0.980247	0.558601	0.876231	2.69043	0.626889	1.24902
0.68188	1.00604	0.567095	0.59385	2.5021	0.635609	1.30012
0.782459	1.03603	0.500571	0.543603	2.3597	0.564273	1.307
0.728668	1.15777	0.585806	0.723912	2.23285	0.480921	1.2967
0.6803	0.985546	0.644824	0.677667	2.24513	0.630278	1.39884
0.640851	1.13982	0.696046	0.777479	2.27581	0.58107	1.2614
0.623537	1.17944	0.535036	0.603377	2.51548	0.578999	1.2738
0.771173	1.08746	0.601272	0.783553	2.31966	0.455474	1.24062
0.791738	1.02926	0.5986	0.835789	2.4465	0.323893	1.27432
0.788399	0.977701	0.57972	0.91177	2.44361	0.432658	1.25268
0.744462	1.0843	0.580446	0.840459	2.46017	0.442024	1.21573
0.775673	1.02965	0.612436	0.931118	2.30963	0.441839	1.26366
0.786961	0.926218	0.666607	0.592292	2.33792	0.677661	1.20408
0.738357	0.969819	0.716409	0.666853	2.42225	0.598069	1.18881
0.705533	0.96745	0.783695	0.589199	2.29958	0.674122	1.22851
0.70005	1.1123	0.657972	0.519662	2.25578	0.75519	1.17325
0.724011	0.907336	0.699662	0.552588	2.53657	0.642432	1.21518
0.627221	0.996584	0.619978	0.76614	2.4187	0.763462	1.27432
0.706494	0.932816	0.703424	0.876231	2.34067	0.559723	1.31227
0.74228	1.0087	0.649818	0.79389	2.27104	0.637286	1.22596
0.712213	1.0274	0.662465	0.571299	2.38175	0.506046	1.32519
0.674828	1.02492	0.701538	0.739438	2.44173	0.535893	1.26144
0.701362	1.037	0.729122	0.989751	2.26506	0.416434	1.31559
0.742306	0.912101	0.823132	0.603377	2.35492	0.601268	1.21089
0.80265	0.990249	0.804969	0.511708	2.22125	0.552412	1.1853
0.72658	0.920444	0.653266	0.665084	2.33618	0.773219	1.23246
0.718076	0.883829	0.799068	0.616566	2.24232	0.61441	1.34985
0.79389	0.911858	0.73582	0.907058	2.09478	0.559549	1.307
0.787581	0.954177	0.675472	0.733539	2.26254	0.62022	1.22009
0.718668	1.04803	0.675472	0.933595	2.18268	0.642371	1.22009
0.710313	1.00144	0.644824	0.813201	2.27218	0.630278	1.28757
0.757588	1.00564	0.598157	1.03932	2.12614	0.712037	1.21896
0.703212	0.946624	0.731045	0.79389	2.21822	0.659262	1.30355
0.693446	0.837995	0.690432	1.05852	2.27104	0.725188	1.31907
0.762101	0.943553	0.576192	0.871545	2.1676	0.80169	1.24235
0.650943	1.08059	0.646407	0.855533	2.28538	0.633941	1.28127
0.661358	1.01946	0.71832	0.869221	2.29526	0.666294	1.23903
0.686901	0.924666	0.733924	0.840098	2.32154	0.772763	1.19752
0.615285	1.00915	0.660271	0.80666	2.4149	0.736853	1.26144
0.623332	0.990405	0.538341	0.844451	2.43728	0.776767	1.31038
0.665902	1.02693	0.671898	0.79599	2.17114	0.727106	1.307
0.703103	1.11715	0.494454	0.700382	2.20856	0.697933	1.3143
0.654378	1.08629	0.50767	0.926205	2.27104	0.769139	1.27251
0.690971	1.03514	0.492562	1.00295	2.32195	0.666294	1.30177
0.563292	1.00688	0.690156	0.81762	2.44771	0.746865	1.29457
0.652049	1.09979	0.646571	0.951305	2.14272	0.677128	1.29106
0.59026	1.03323	0.852832	1.0165	2.29923	0.675298	1.19219
0.724011	1.10177	0.593653	1.3124	2.26085	0.527712	1.16657
0.548759	1.07801	0.726065	1.21651	2.42791	0.58368	1.25239
0.6803	1.12861	0.707226	0.880967	2.19103	0.585258	1.22398
0.59186	1.05197	0.709143	0.951305	2.33258	0.586844	1.33887
0.647786	1.0456	0.726871	1.04474	2.27969	0.62465	1.22531
0.634844	1.05525	0.690432	1.05852	2.24463	0.637286	1.27251
0.669546	0.866265	0.73582	0.907058	2.24995	0.839323	1.2614
0.660659	0.987965	0.646407	0.855533	2.28538	0.721381	1.2967
0.648534	0.919477	0.684575	0.811009	2.29303	0.763274	1.33166
0.697124	1.07645	0.653266	0.86461	2.20344	0.596483	1.27926
0.639549	1.03157	0.805894	0.787655	2.1746	0.654084	1.29331
0.755831	1.06236	0.68501	0.656379	2.0698	0.654084	1.26252
0.688676	1.07903	0.73582	0.518319	2.0172	0.667155	1.36779
0.705981	1.03078	0.555402	0.775475	2.11518	0.751298	1.3491
0.710713	0.956721	0.615703	0.668632	2.13513	0.621874	1.47429
0.562028	1.15474	0.624568	0.525103	2.227	0.806704	1.3549
0.702361	1.13105	0.651224	0.835789	1.92469	0.640667	1.35726
0.650287	1.1604	0.520019	0.6099	2.08283	0.720318	1.41473
0.724658	1.0736	0.549735	0.79599	2.06523	0.638972	1.38479
0.69046	1.08183	0.69785	0.714535	2.15207	0.517845	1.37133
0.753857	1.01352	0.562653	0.785598	2.03826	0.782852	1.30529
0.753513	1.09249	0.470002	0.701808	2.08827	0.720547	1.33194
0.74762	1.07199	0.530778	0.741094	1.82419	0.882101	1.34724
0.620119	1.18236	0.495895	0.646229	2.06359	0.794229	1.40974
0.628394	1.17006	0.469535	0.798101	2.28308	0.662759	1.35726
0.578692	1.17313	0.539362	0.811009	2.23908	0.695927	1.37922
0.625344	1.12181	0.503299	0.819848	2.07258	0.63543	1.52245
0.633434	1.14799	0.473301	0.737461	2.3014	0.690344	1.35243
0.639549	1.12395	0.463389	0.787655	2.227	0.763098	1.3549
0.666874	1.07494	0.502368	0.851065	2.11666	0.891581	1.28993
0.605894	1.1432	0.472406	0.833652	2.25253	0.788135	1.33875
0.701362	1.037	0.506334	0.659834	2.2914	0.767114	1.30012
0.65785	1.09205	0.489949	0.931118	2.28308	0.729035	1.29486
0.600531	1.07931	0.470783	0.733539	2.28916	0.863878	1.36087
0.626731	1.24476	0.407211	0.729657	2.33	0.638972	1.33811
0.638556	1.10971	0.394149	0.743425	2.18512	0.853071	1.39507
0.669336	1.19241	0.506057	0.618255	2.08394	0.730185	1.35355
0.644611	1.08629	0.670125	0.661575	2.21822	0.659262	1.33458
0.694676	1.00915	0.515837	0.739438	2.3344	0.692195	1.34028
0.659599	1.22009	0.491252	0.666853	2.28916	0.62022	1.29831
0.60395	1.26916	0.486081	0.857784	2.26506	0.657527	1.28464
0.652049	1.2273	0.458857	0.883355	2.22409	0.631986	1.307
0.633703	1.18269	0.43919	0.68135	2.23013	0.656336	1.42242
0.724863	1.16708	0.301421	0.720132	2.16892	0.565393	1.48957
0.701868	1.13047	0.459778	0.781517	2.07967	0.713886	1.37489
0.612229	1.12242	0.470002	0.765609	2.31747	0.699354	1.3918
0.626578	1.28657	0.460975	0.783553	2.24147	0.672367	1.27126
0.605361	1.15107	0.515837	0.873882	2.4149	0.714524	1.24568
0.574913	1.33014	0.52427	0.751527	2.23621	0.63543	1.29809
0.666103	1.22468	0.534189	0.966852	2.10974	0.620904	1.28516
0.756247	1.16997	0.475846	0.674024	2.01782	0.761223	1.26483
0.603527	1.13474	0.585587	0.885755	2.17574	0.882658	1.23064
0.6803	1.1604	0.582422	0.745434	2.05578	0.742827	1.28757
0.760891	1.11095	0.491707	0.975088	2.02948	0.694056	1.27432
0.730712	1.09991	0.59971	0.781517	2.13166	0.735519	1.20685
0.660659	1.08059	0.666607	0.592292	2.28538	0.699521	1.26583
0.596374	1.02926	0.769628	0.975088	2.16849	0.647786	1.35601
0.701362	1.06795	0.688615	0.857784	1.949	0.679444	1.34655
0.687735	1.04453	0.651871	0.685073	2.02356	0.864725	1.28557
0.740326	1.12861	0.624023	0.6099	1.92053	0.765337	1.28757
0.701868	1.13047	0.719653	0.651265	1.81971	0.67062	1.39017
0.661006	1.05026	0.634309	0.895489	2.03468	0.617786	1.45421
0.692253	1.02353	0.659682	0.846644	1.97568	0.692253	1.40544
0.746218	1.02965	0.734924	0.731593	2.04416	0.530207	1.35726
0.679478	1.04739	0.695828	0.618255	2.1662	0.730185	1.28909
0.7365	1.04864	0.656272	0.842268	1.99134	0.624112	1.35259
0.703616	1.06936	0.67846	0.759809	2.06785	0.550656	1.39341
0.678466	1.0463	0.767554	0.675841	2.13117	0.673477	1.2841
0.573351	1.05483	0.836553	0.885755	2.09415	0.611071	1.40644
0.672138	1.05248	0.708868	0.59385	2.10703	0.547939	1.45489
0.690304	1.04913	0.790429	0.880967	2.08283	0.630278	1.25578
0.706033	1.07373	0.754949	0.614886	2.1544	0.499266	1.34617
0.664658	1.07231	0.722855	0.9697	2.10121	0.667214	1.26728
0.572519	1.14493	0.71832	0.936084	2.10844	0.666294	1.34882
0.615258	1.12181	0.566212	1.02481	2.26348	0.590042	1.3622
0.61353	1.10481	0.659074	0.692643	2.23945	0.598192	1.39726
0.716445	1.12254	0.599979	0.876231	2.04473	0.582111	1.34389
0.760068	1.00377	0.595179	0.735495	1.97499	0.666294	1.41156
0.628968	1.09766	0.621705	0.838118	2.17453	0.64959	1.37617
0.789032	1.06795	0.567095	0.59385	2.08069	0.635609	1.31559
0.752047	1.16388	0.649818	0.661575	2.00696	0.483458	1.3501
0.758047	1.20445	0.491252	0.733539	2.15607	0.509467	1.29831
0.653229	1.16971	0.60363	0.842813	2.24278	0.559911	1.3015
0.730322	1.27167	0.603222	0.813201	2.19103	0.405179	1.22398
0.708399	1.17313	0.580852	0.608256	2.15815	0.538782	1.34751
0.707962	1.22129	0.504674	0.548059	2.3517	0.455119	1.31771
0.698978	1.22009	0.614065	0.666853	2.23592	0.465165	1.28266
0.677487	1.38847	0.530778	0.598576	2.09725	0.508115	1.27926
0.709237	1.18865	0.545406	0.658102	2.20658	0.546501	1.31214
0.730455	1.25472	0.574656	0.668632	2.02837	0.533035	1.30177
0.768645	1.12487	0.714955	0.753581	2.13294	0.386851	1.28557
0.732615	1.19468	0.661399	0.587664	2.16327	0.412096	1.31721
0.669336	1.22464	0.780171	0.54956	2.05652	0.456366	1.33743
0.720844	1.08343	0.688615	0.725817	2.26506	0.504104	1.26916
0.728353	1.10971	0.539362	0.743425	2.40094	0.493883	1.26824
0.838491	1.02357	0.48899	0.623379	2.15651	0.621199	1.29977
0.810357	1.06503	0.520019	0.813201	2.19103	0.450198	1.33526
0.736236	1.08856	0.659074	0.623379	2.2671	0.552177	1.25103
0.690971	1.14493	0.636226	0.668632	2.24188	0.599664	1.25472
0.709639	1.03612	0.757665	0.58462	2.25578	0.474691	1.34086
0.695868	1.04423	0.723411	0.523732	2.19505	0.521901	1.39743
0.698241	1.04864	0.656272	0.453529	2.30167	0.538028	1.38298
0.641616	1.05082	0.759367	0.601768	2.29526	0.555245	1.34882
0.626147	1.11192	0.784944	0.810841	2.166	0.455798	1.3899
0.645413	1.05565	0.651224	0.835789	2.20698	0.512534	1.44775
0.558183	1.05804	0.794061	0.928655	2.22409	0.528805	1.43147
0.586597	1.12487	0.735983	0.753581	2.32436	0.568898	1.31771
0.616939	1.14094	0.714955	0.890595	2.40639	0.432363	1.28557
0.610269	1.01734	0.832031	1.0165	2.32628	0.607768	1.22398
0.654378	1.24147	0.527977	0.727732	2.37667	0.57136	1.22596
0.608624	1.15727	0.746809	0.946177	2.2121	0.493883	1.3158
0.66388	1.10278	0.731984	0.885755	2.23013	0.543174	1.2626
0.712979	1.14836	0.670125	0.926205	2.11259	0.483458	1.28803
0.702716	1.08509	0.617349	1.07267	2.11407	0.489922	1.36815
0.649755	1.04803	0.573128	1.00028	2.2093	0.642371	1.37652
0.665137	1.08746	0.721527	0.783553	2.18934	0.498853	1.36316
0.570946	1.11884	0.672683	0.966852	2.18693	0.535262	1.45147
0.535637	1.24621	0.755708	0.971848	2.32754	0.408901	1.32219
0.57989	1.24386	0.663126	0.916532	2.14279	0.456663	1.41278
0.583461	1.20061	0.656272	0.971848	2.17237	0.559549	1.35259
0.562648	1.25472	0.697796	0.802358	2.02837	0.599664	1.39587
0.679111	1.2766	0.636385	1.03664	1.86203	0.538028	1.32219
0.660291	1.09682	0.603222	0.813201	2.29923	0.517728	1.36705
0.636524	1.21364	0.590456	0.729657	2.27704	0.484737	1.35367
0.627052	1.15701	0.735983	0.822088	2.18763	0.637166	1.23736
0.571797	1.19542	0.771714	0.951305	2.25121	0.609415	1.21136
0.633174	1.14534	0.789882	0.659834	2.13337	0.526021	1.34655
0.609009	1.10372	0.830961	0.902395	1.95537	0.663724	1.34563
0.701868	0.916595	0.719653	0.91177	2.18365	0.627354	1.35962
0.612156	0.927055	0.676159	0.518319	2.43098	0.58107	1.50457
0.634565	0.931871	0.639691	0.716391	2.26164	0.648987	1.4971
0.719229	0.91422	0.618095	0.909408	2.07428	0.712037	1.41704
0.70738	1.03157	0.543978	0.918931	2.1746	0.741295	1.29331
0.589555	1.07494	0.542558	1.11293	2.19505	0.761106	1.36672
0.611923	1.05197	0.646571	0.747454	2.27834	0.654557	1.38669
0.656741	1.15416	0.455157	0.943633	2.31377	0.582111	1.34389
0.702716	1.13226	0.596771	0.603377	2.24788	0.601268	1.28952
0.703616	1.02075	0.720864	0.483515	2.34357	0.435936	1.39341
0.658929	1.17014	0.624568	0.590741	2.2794	0.566873	1.30871
0.668489	1.06215	0.580852	0.878593	2.2121	0.673477	1.33166
0.732513	1.03973	0.568591	0.926205	2.21822	0.659262	1.25699
0.57838	1.13341	0.621315	1.11003	2.34572	0.650677	1.25594
0.666692	1.16997	0.620668	0.943633	2.17925	0.537334	1.29646
0.797426	1.03239	0.491252	0.800224	2.18268	0.553768	1.34523
0.701145	0.99936	0.707458	0.907961	2.17453	0.556791	1.3434
0.685109	1.03982	0.659074	0.761908	2.2671	0.644207	1.28353
0.701683	0.953317	0.613166	0.895489	2.19965	0.549143	1.45421
0.738357	1.03239	0.614065	0.600168	2.04959	0.575919	1.45473
0.772427	1.03603	0.542286	0.815404	2.06135	0.541702	1.41857
0.744243	1.04248	0.509014	0.79599	2.11818	0.594905	1.41591
0.668489	1.07801	0.560107	0.743425	2.02326	0.740825	1.42677
0.688676	1.06383	0.636385	0.583109	2.0172	0.753239	1.38298
0.748202	1.14188	0.614065	0.533483	1.99636	0.531617	1.4078
0.755435	1.03526	0.549735	0.895489	1.99147	0.552412	1.45537
0.686203	1.04423	0.723411	1.04746	1.95987	0.521901	1.42814
0.786357	0.929457	0.598157	0.909408	1.84092	0.582575	1.53894
0.786357	0.975168	0.598157	0.649577	1.97057	0.604152	1.46275
0.757152	0.950542	0.680227	0.759809	1.99663	0.609928	1.42581
0.759556	1.08464	0.659682	0.521012	1.92369	0.454291	1.51238
0.746065	1.09423	0.576724	0.777479	1.88789	0.58107	1.45897
0.782852	1.05959	0.462179	0.981998	1.95987	0.543647	1.45885
0.71707	1.07776	0.483536	0.918931	2.1222	0.54507	1.44728
0.724658	1.13584	0.488653	0.862322	2.0917	0.484737	1.44703
0.700309	0.96965	0.582422	0.948734	2.24513	0.450198	1.49421
0.661691	1.09706	0.737727	0.844451	2.07428	0.431537	1.44751
0.721344	1.07073	0.651224	0.707206	2.10433	0.448467	1.44775
0.673024	1.14574	0.699662	0.651265	2.13166	0.411025	1.436
0.722975	1.0262	0.701484	0.718257	2.05902	0.498853	1.43974
0.750331	1.12861	0.665625	0.542134	2.16398	0.360159	1.39884
0.684752	1.05646	0.763438	0.739438	2.06608	0.535893	1.38759
0.730455	1.1763	0.595179	0.735495	2.13513	0.421986	1.3645
0.673912	1.08629	0.731045	0.79389	2.16541	0.57136	1.30355
0.703212	1.03973	0.588898	0.727732	2.24463	0.593335	1.36562
0.688676	1.04864	0.636385	0.583109	2.12064	0.667155	1.39818
0.673887	1.02549	0.592022	0.707206	2.02734	0.726089	1.46283
0.618477	1.02669	0.575782	0.750335	2.09652	0.685402	1.54004
0.677487	0.967246	0.714509	0.532068	2.1238	0.751127	1.38847
0.666874	0.96745	0.643032	0.589199	2.22119	0.674122	1.4435
0.628214	1.13637	0.502368	0.785598	2.35184	0.587139	1.38207
0.610675	1.23899	0.644613	0.445472	2.18458	0.486191	1.44798
0.714671	1.13553	0.476255	0.682699	2.30391	0.453542	1.41214
0.704625	1.04493	0.68368	0.636388	2.13377	0.570747	1.38827
0.71737	1.04864	0.517063	1.03664	2.27581	0.559549	1.32219
0.71707	1.18553	0.564126	0.656379	2.1222	0.588676	1.30871
0.68087	1.06659	0.717788	0.649577	2.20392	0.582575	1.32562
0.649239	0.969983	0.584273	0.787655	2.358	0.675887	1.38569
0.66782	1.12173	0.733924	0.840098	2.03779	0.472244	1.40974
0.673024	1.02218	0.802554	0.804503	2.06055	0.489922	1.43106
0.623332	1.03612	0.757665	0.58462	2.10021	0.647306	1.44751
0.593391	1.12242	0.74417	0.701808	2.19013	0.635776	1.3469
0.670449	0.975246	0.706802	0.959452	2.06806	0.616152	1.42536
0.634033	0.977778	0.775444	0.947368	2.11765	0.524476	1.46667
0.687306	1.01405	0.694095	1.06414	2.01761	0.530207	1.43527
0.635921	1.08581	0.73016	1.02866	2.12999	0.491178	1.38743
0.649905	1.18228	0.724587	0.701808	2.16467	0.487429	1.33194
0.636218	1.13341	0.721527	0.979441	2.08508	0.520542	1.36316
0.585513	1.088	0.784072	0.80666	2.17341	0.580551	1.38759
0.636218	1.08746	0.641357	1.24062	2.2154	0.498853	1.34784
0.654378	1.08629	0.731045	1.12468	2.08618	0.527409	1.33458
0.631745	1.16061	0.697796	1.40413	2.16182	0.355357	1.33314
0.682639	1.02353	0.639691	1.36766	2.26164	0.540823	1.25268
0.658511	0.982889	0.601596	1.41927	2.15815	0.561231	1.39507
0.573351	1.07081	0.752897	1.43084	2.25733	0.520542	1.29457
0.565914	1.07606	0.597957	1.38251	2.10703	0.563594	1.4888
0.632921	0.929457	0.677911	1.16924	2.22985	0.625729	1.4018
0.554255	1.03791	0.740819	1.40788	2.3014	0.400845	1.43106
0.533035	1.05082	0.738843	1.20354	2.26857	0.510825	1.44292
0.634033	0.977778	0.891761	1.2	2.14286	0.377622	1.40741
0.571718	1.03157	0.745452	1.05021	2.3056	0.457859	1.44728
0.457833	1.05248	0.789882	1.12172	2.18605	0.438351	1.64062
0.491033	1.06527	0.942402	1.15134	2.09359	0.488672	1.47037
0.605361	0.961851	0.784072	1.00833	2.3344	0.424249	1.45066
0.589977	0.997886	0.811176	1.28914	2.13547	0.47103	1.43635
0.551506	1.00995	0.952318	1.0764	2.24936	0.504768	1.3367
0.616939	0.964436	0.868935	1.14584	2.15234	0.470167	1.40713
0.589119	0.982847	0.734924	0.86461	2.28308	0.574391	1.45087
0.60281	1.07752	0.724587	0.829409	2.26653	0.508621	1.40677
0.577492	1.12816	0.728293	0.769525	2.25253	0.575126	1.36884
0.601038	1.07625	0.773596	0.904721	2.24415	0.472244	1.39458
0.591098	1.04697	0.805894	0.787655	2.2008	0.610479	1.37029
0.584468	1.11439	0.749375	0.989751	2.21238	0.504104	1.3775
0.578089	1.08148	0.852989	0.884211	2.11765	0.566434	1.37778
0.602365	1.09602	0.747408	0.921343	2.25911	0.437201	1.40476
0.705981	0.939824	0.595074	1.03397	2.26995	0.49371	1.44005
0.628394	1.09205	0.612436	0.86461	2.28308	0.486023	1.43527
0.613692	1.00604	0.729122	0.791801	2.26506	0.482186	1.48585
0.707806	0.987846	0.596611	0.907058	2.27581	0.430422	1.45897
0.696347	0.989952	0.666757	0.930954	2.08096	0.474157	1.49949
0.67736	0.9853	0.575238	1.03397	2.26995	0.407847	1.51585
0.623332	0.944694	0.498464	1.2342	2.33357	0.604152	1.47799
0.675619	1.04324	0.514405	0.966852	2.23838	0.578083	1.42123
0.716119	1.05771	0.503299	0.956489	2.20894	0.408491	1.4904
0.62007	0.94044	0.644613	1.08186	2.20998	0.528469	1.53754
0.573219	1.0034	0.646407	0.987153	2.23285	0.612081	1.49739
0.61543	1.04975	0.677424	1.10349	2.05552	0.570178	1.46678
0.669444	0.969819	0.634534	1.20034	2.2093	0.443014	1.47037
0.580841	1.18881	0.573128	1.06697	2.23592	0.420864	1.47037
0.621509	1.07464	0.646108	1.05248	2.22409	0.493551	1.42317
0.672187	0.965616	0.45948	1.24745	2.26558	0.580106	1.46306
0.613639	1.08509	0.596771	1.20675	2.27464	0.623537	1.30525
0.672163	1.12816	0.590508	1.09016	2.15014	0.511223	1.35379
0.672138	1.16082	0.465828	0.989751	2.37041	0.438351	1.36203
0.68009	1.01884	0.545406	1.11877	2.28538	0.546501	1.37389
0.700842	1.11356	0.574656	1.20354	2.26857	0.510825	1.23903
0.727273	1.12593	0.484653	1.07368	1.94118	0.608392	1.40741
0.70005	1.17325	0.498464	0.909408	1.97057	0.560999	1.44751
0.652049	1.17948	0.438	0.747454	2.22409	0.519131	1.48232
0.69287	0.995328	0.53282	0.900081	2.12999	0.555245	1.52315
0.670374	1.04971	0.545406	1.05296	2.04896	0.612081	1.46651
0.749818	1.11597	0.513086	0.964372	1.97602	0.533889	1.41759
0.771948	1.03443	0.541447	1.13399	1.91115	0.585937	1.40387
0.728513	1.1106	0.450315	1.00028	1.94312	0.487316	1.54858
0.747998	1.02088	0.498464	1.2342	1.91871	0.560999	1.47799
0.715198	1.05959	0.421989	0.981998	2.0644	0.521901	1.55099
0.728819	0.990405	0.478525	1.36411	1.86685	0.604152	1.5237
0.721097	1.09991	0.499759	1.17228	2.05367	0.432658	1.46655
0.678942	1.04921	0.502772	1.25998	1.98659	0.711495	1.40387
0.650943	1.08059	0.484805	1.11877	2.23285	0.633941	1.37389
0.662397	1.037	0.627855	0.857784	2.18605	0.526021	1.45489
0.723415	1.1345	0.625079	0.954582	2.10837	0.443914	1.34349
0.761813	1.13284	0.548284	0.926205	2.05978	0.439508	1.38114
0.805129	0.967246	0.694095	0.997627	1.96451	0.441839	1.40407
0.715198	1.12101	0.663126	0.981998	2.11666	0.391426	1.36672
0.698241	1.15502	0.676159	0.777479	2.0172	0.538028	1.35259
0.656588	1.05836	0.811176	0.773481	2.08401	0.492441	1.40611
0.697124	1.20126	0.714509	0.931118	2.04416	0.419747	1.31046
0.610479	1.06236	0.826041	0.984569	2.096	0.457859	1.43188
0.682921	1.06936	0.679084	1.00563	2.1676	0.556729	1.30525
0.740326	1.01041	0.749894	0.771498	2.12999	0.491178	1.34218
0.773187	1.04423	0.643032	0.654665	2.16892	0.543647	1.30529
0.66388	1.05483	0.731984	0.749485	1.95817	0.588439	1.47037
0.734675	1.03263	0.705003	0.829409	2.1392	0.487429	1.3469
0.712614	1.14799	0.658506	0.938587	2.00703	0.445383	1.38388
0.708823	1.14188	0.736878	0.600168	2.07621	0.465165	1.36087
0.742333	1.03603	0.688286	0.883355	2.06135	0.564273	1.32293
0.734602	1.04593	0.773596	0.904721	1.9862	0.536641	1.31879
0.676538	1.10566	0.602842	0.720132	2.11666	0.608885	1.39743
0.776767	1.06659	0.598157	0.844451	1.91871	0.496268	1.44751
0.756247	1.09092	0.682735	0.808829	2.09854	0.425389	1.34389
0.702207	1.05197	0.771714	1.01926	2.03423	0.428848	1.38669
0.719499	1.06799	0.787344	1.02603	1.89417	0.511223	1.35379
0.690971	1.08219	0.697796	0.601768	2.08175	0.466406	1.47429
0.795235	1.06799	0.649559	0.833652	1.94537	0.511223	1.35379
0.797426	0.922892	0.798285	0.733539	1.86327	0.531617	1.43909
0.722975	1.04151	0.741569	0.783553	1.98083	0.433785	1.47037
0.763829	1.01137	0.570095	0.994987	1.90636	0.506771	1.50927
0.730712	1.08464	0.539739	1.10715	1.8977	0.540823	1.46655
0.738383	1.04971	0.747408	0.921343	1.86508	0.415341	1.48195
0.757814	0.879907	0.727208	0.921343	2.04896	0.502781	1.46651
0.728668	1.01884	0.666607	1.18458	1.97016	0.459061	1.43564
0.65765	1.07479	0.761815	1.01822	2.00676	0.486191	1.41812
0.69287	0.980247	0.690692	1.09296	2.12999	0.405756	1.47791
0.70822	0.975246	0.628268	1.02342	2.06806	0.467425	1.51538
0.73848	0.836021	0.652553	1.1255	2.14644	0.415395	1.55471
0.718668	0.90725	0.634534	0.866909	2.10283	0.465165	1.57987
0.631512	0.972528	0.666607	0.789722	2.23285	0.568361	1.49739
0.722975	0.827083	0.641357	0.979441	2.34572	0.520542	1.43974
0.719499	0.962698	0.649559	0.897779	2.22693	0.489922	1.41396
0.70726	0.919438	0.706607	1.18213	2.03645	0.475334	1.48861
[truncated: 2 more rows]

## Sheet: Figure S5a
q	Intensity
0.016208	130.13
0.031916	269.15
0.035624	44.502
0.044929	43.597
0.047624	23.952
0.057136	16.307
0.063332	46.477
0.065266	12.123
0.070748	30.133
0.07904	7.3344
0.08509	6.4945
0.089358	17.112
0.094748	7.0884
0.096048	4.9185
0.099846	10.953
0.10108	4.5095
0.10587	4.0261
0.11046	3.4577
0.11377	7.8634
0.11486	3.4823
0.12318	2.8511
0.12616	2.8818
0.12714	2.6204
0.13003	4.4606
0.13379	3.3213
0.13471	2.3899
0.141	3.0338
0.14187	2.1275
0.14532	2.079
0.14869	1.8197
0.15521	1.7187
0.15778	1.9017
0.16069	2.336
0.1645	1.5157
0.16748	1.4905
0.16992	1.5142
0.17329	1.4541
0.17612	1.3432
0.17822	1.5713
0.18391	1.2821
0.189	1.7373
0.18965	1.1639
0.19181	1.2734
0.1948	1.0528
0.19732	1.0652
0.19919	1.059
0.20166	1.1372
0.2047	0.96832
0.20711	0.91541
0.21124	0.92468
0.21183	0.84223
0.21415	0.87834
0.21872	0.82478
0.22041	1.0089
0.22097	0.8608
0.22264	0.87775
0.2254	0.77671
0.22704	0.76368
0.22921	0.8068
0.23402	0.74161
0.23612	0.71346
0.2382	0.77279
0.23993	0.71932
0.24435	0.6991
0.24603	0.6547
0.25207	0.72314
0.25388	0.66516
0.25621	0.61704
0.25813	0.59403
0.25956	0.64545
0.26193	0.54015
0.26381	0.60907
0.26707	0.53776
0.26754	0.60654
0.26907	0.60577
0.27075	0.54818
0.27483	0.56308
0.2784	0.46195
0.28017	0.50007
0.28149	0.51247
0.28324	0.63088
0.28368	0.55461
0.28498	0.60058
0.28714	0.59273
0.28886	0.46353
0.29014	0.52581
0.29395	0.52671
0.29563	0.49024
0.29688	0.44926
0.29862	0.53795
0.3006	0.49523
0.30224	0.4054
0.30387	0.49685
0.30549	0.48396
0.31004	0.45531
0.3115	0.37262
0.31348	0.50651
0.31472	0.45447
0.31623	0.61889
0.31662	0.45299
0.31817	0.54839
0.32088	0.56064
0.3228	0.35756
0.32416	0.41761
0.32736	0.38349
0.32849	0.51471
0.33186	0.3706
0.33335	0.47851
0.33446	0.32908
0.33776	0.38234
0.33886	0.44544
0.34032	0.34664
0.345	0.32925
0.34643	0.31514
0.34927	0.32786
0.35174	0.38099
0.35349	0.34428
0.35593	0.27728
0.35877	0.30728
0.36704	0.29193
0.36855	0.26235
0.37122	0.28877
0.37519	0.28218
0.3788	0.25217
0.38398	0.29311
0.38941	0.24292
0.39068	0.23139
0.3932	0.27376
0.40036	0.22912
0.40282	0.25647
0.41162	0.22213
0.41282	0.21607
0.42316	0.22307
0.43382	0.21353
0.44479	0.21217

## Sheet: Figure S5b
q	Intensity
0.016208	130.13
0.031916	269.15
0.035624	44.502
0.044929	43.597
0.047624	23.952
0.057136	16.307
0.063332	46.477
0.065266	12.123
0.070748	30.133
0.07904	7.3344
0.08509	6.4945
0.089358	17.112
0.094748	7.0884
0.096048	4.9185
0.099846	10.953
0.10108	4.5095
0.10587	4.0261
0.11046	3.4577
0.11377	7.8634
0.11486	3.4823
0.12318	2.8511
0.12616	2.8818
0.12714	2.6204
0.13003	4.4606
0.13379	3.3213
0.13471	2.3899
0.141	3.0338
0.14187	2.1275
0.14532	2.079
0.14869	1.8197
0.15521	1.7187
0.15778	1.9017
0.16069	2.336
0.1645	1.5157
0.16748	1.4905
0.16992	1.5142
0.17329	1.4541
0.17612	1.3432
0.17822	1.5713
0.18391	1.2821
0.189	1.7373
0.18965	1.1639
0.19181	1.2734
0.1948	1.0528
0.19732	1.0652
0.19919	1.059
0.20166	1.1372
0.2047	0.96832
0.20711	0.91541
0.21124	0.92468
0.21183	0.84223
0.21415	0.87834
0.21872	0.82478
0.22041	1.0089
0.22097	0.8608
0.22264	0.87775
0.2254	0.77671
0.22704	0.76368
0.22921	0.8068
0.23402	0.74161
0.23612	0.71346
0.2382	0.77279
0.23993	0.71932
0.24435	0.6991
0.24603	0.6547
0.25207	0.72314
0.25388	0.66516
0.25621	0.61704
0.25813	0.59403
0.25956	0.64545
0.26193	0.54015
0.26381	0.60907
0.26707	0.53776
0.26754	0.60654
0.26907	0.60577
0.27075	0.54818
0.27483	0.56308
0.2784	0.46195
0.28017	0.50007
0.28149	0.51247
0.28324	0.63088
0.28368	0.55461
0.28498	0.60058
0.28714	0.59273
0.28886	0.46353
0.29014	0.52581
0.29395	0.52671
0.29563	0.49024
0.29688	0.44926
0.29862	0.53795
0.3006	0.49523
0.30224	0.4054
0.30387	0.49685
0.30549	0.48396
0.31004	0.45531
0.3115	0.37262
0.31348	0.50651
0.31472	0.45447
0.31623	0.61889
0.31662	0.45299
0.31817	0.54839
0.32088	0.56064
0.3228	0.35756
0.32416	0.41761
0.32736	0.38349
0.32849	0.51471
0.33186	0.3706
0.33335	0.47851
0.33446	0.32908
0.33776	0.38234
0.33886	0.44544
0.34032	0.34664
0.345	0.32925
0.34643	0.31514
0.34927	0.32786
0.35174	0.38099
0.35349	0.34428
0.35593	0.27728
0.35877	0.30728
0.36704	0.29193
0.36855	0.26235
0.37122	0.28877
0.37519	0.28218
0.3788	0.25217
0.38398	0.29311
0.38941	0.24292
0.39068	0.23139
0.3932	0.27376
0.40036	0.22912
0.40282	0.25647
0.41162	0.22213
0.41282	0.21607
0.42316	0.22307
0.43382	0.21353
0.44479	0.21217

## Sheet: Figure S5c
q	Intensity
0.016208	130.24
0.031916	268.9
0.035624	44.404
0.044929	43.557
0.047624	23.773
0.057136	16.48
0.063332	46.36
0.065266	12.072
0.070748	30.049
0.07904	7.3624
0.08509	6.5776
0.089358	17.103
0.094748	7.0578
0.096048	4.991
0.099846	10.999
0.10108	4.5766
0.10587	4.0309
0.11046	3.5044
0.11377	7.961
0.11486	3.4985
0.12318	2.8892
0.12616	2.9075
0.12714	2.6938
0.13003	4.455
0.13379	3.3996
0.13471	2.417
0.141	3.1068
0.14187	2.1855
0.14532	2.0738
0.14869	1.8684
0.15521	1.7153
0.15778	1.9359
0.16069	2.3999
0.1645	1.5233
0.16748	1.5301
0.16992	1.5443
0.17329	1.4419
0.17612	1.3593
0.17822	1.5671
0.18391	1.263
0.189	1.7839
0.18965	1.1897
0.19181	1.2935
0.1948	1.051
0.19732	1.0602
0.19919	1.0752
0.20166	1.1275
0.2047	0.97471
0.20711	0.92117
0.21124	0.93113
0.21183	0.84783
0.21415	0.86536
0.21872	0.84271
0.22041	0.9865
0.22097	0.86396
0.22264	0.88022
0.2254	0.79273
0.22704	0.76354
0.22921	0.82097
0.23402	0.74248
0.23612	0.71773
0.2382	0.77267
0.23993	0.70822
0.24435	0.6776
0.24603	0.6478
0.25207	0.70129
0.25388	0.65735
0.25621	0.59489
0.25813	0.58883
0.25956	0.63536
0.26193	0.53361
0.26381	0.59259
0.26707	0.52268
0.26754	0.58717
0.26907	0.58656
0.27075	0.52095
0.27483	0.53336
0.2784	0.46386
0.28017	0.47527
0.28149	0.48712
0.28324	0.59091
0.28368	0.53839
0.28498	0.56489
0.28714	0.57003
0.28886	0.43686
0.29014	0.5023
0.29395	0.49544
0.29563	0.46434
0.29688	0.42875
0.29862	0.51178
0.3006	0.47242
0.30224	0.37324
0.30387	0.4679
0.30549	0.47093
0.31004	0.42238
0.3115	0.34161
0.31348	0.46443
0.31472	0.42387
0.31623	0.5837
0.31662	0.42287
0.31817	0.51306
0.32088	0.5214
0.3228	0.32633
0.32416	0.39053
0.32736	0.34407
0.32849	0.47883
0.33186	0.34322
0.33335	0.44087
0.33446	0.29436
0.33776	0.35089
0.33886	0.40915
0.34032	0.30774
0.345	0.29779
0.34643	0.28776
0.34927	0.29493
0.35174	0.35972
0.35349	0.31356
0.35593	0.25388
0.35877	0.26903
0.36704	0.26166
0.36855	0.23753
0.37122	0.26009
0.37519	0.23959
0.3788	0.22048
0.38398	0.25846
0.38941	0.21104
0.39068	0.20333
0.3932	0.23236
0.40036	0.20166
0.40282	0.21757
0.41162	0.19542
0.41282	0.18878
0.42316	0.19558
0.43382	0.18693
0.44479	0.18143

## Sheet: Figure S6a
q	Intensity
0.016611	139.28
0.031916	219.72
0.032721	272.42
0.035806	50.623
0.045502	45.702
0.048832	26.895
0.058145	17.134
0.063332	37.415
0.065224	17.242
0.071112	26.184
0.072193	27.376
0.079771	7.5597
0.081054	8.7668
0.086963	6.5493
0.090504	17.653
0.094748	5.9372
0.096115	4.7753
0.097164	5.7732
0.1001	14.74
0.10214	5.8883
0.10266	4.5225
0.10642	4.0363
0.11328	3.4302
0.11467	9.9453
0.11579	5.7735
0.11757	3.1616
0.12448	2.8638
0.12616	3.3184
0.12719	2.7446
0.12939	2.9417
0.12991	4.4729
0.13316	2.457
0.13514	2.3691
0.13551	3.3395
0.14172	3.914
0.14389	2.297
0.1455	2.0301
0.14747	1.9875
0.14886	1.9518
0.14977	1.935
0.15813	2.1451
0.15878	1.7512
0.16017	1.8789
0.16085	2.7824
0.16161	1.7753
0.16474	1.6264
0.16935	1.4585
0.17028	1.6304
0.17343	1.4186
0.17703	1.3226
0.17772	1.3353
0.18048	1.2557
0.18051	1.5273
0.18494	1.2849
0.18715	1.2069
0.18868	1.3976
0.18968	1.1658
0.19205	1.2319
0.19386	1.1405
0.19509	1.0335
0.19636	1.1509
0.19971	1.0261
0.20122	1.0033
0.20374	1.0909
0.20515	1.0366
0.20994	0.94387
0.21231	0.96215
0.21427	0.8406
0.21558	0.94631
0.21775	0.84193
0.21916	0.8541
0.22024	0.93273
0.221	0.82868
0.22276	0.92696
0.22568	0.8194
0.22823	0.83821
0.22885	0.78451
0.22991	0.79197
0.23108	0.79261
0.23467	0.75902
0.23731	0.68766
0.23831	0.71999
0.24072	0.71954
0.24216	0.73917
0.24419	0.75394
0.24485	0.6834
0.24805	0.64051
0.2499	0.66076
0.25217	0.71247
0.25388	0.71276
0.2554	0.62678
0.25643	0.62243
0.25827	0.65213
0.25896	0.61863
0.26001	0.67912
0.2623	0.5731
0.26417	0.57727
0.26582	0.6607
0.26978	0.60967
0.27051	0.53565
0.273	0.57728
0.27438	0.655
0.27516	0.58009
0.27607	0.60257
0.2815	0.63485
0.28227	0.50284
0.283	0.52154
0.2837	0.58543
0.28507	0.56537
0.28731	0.54014
0.28873	0.49926
0.29035	0.57447
0.29065	0.46158
0.29219	0.64368
0.29331	0.46431
0.29447	0.50025
0.29722	0.58544
0.29917	0.50491
0.3021	0.49106
0.30419	0.44511
0.30516	0.51483
0.30686	0.50674
0.30812	0.51677
0.31123	0.4954
0.31299	0.55635
0.31493	0.54499
0.31596	0.45997
0.31655	0.50096
0.31801	0.44181
0.31984	0.3816
0.32092	0.55462
0.32482	0.53803
0.32592	0.41042
0.32724	0.35662
0.32765	0.35366
0.32919	0.49011
0.3303	0.44395
0.33139	0.50811
0.33298	0.39295
0.33422	0.40562
0.3382	0.33343
0.33933	0.35421
0.34007	0.45041
0.34302	0.32575
0.34455	0.42068
0.34637	0.35845
0.34651	0.38625
0.34916	0.28751
0.35205	0.31562
0.35356	0.37637
0.35999	0.34044
0.36074	0.31296
0.36219	0.30519
0.36445	0.29883
0.36938	0.32747
0.37233	0.26662
0.37741	0.30425
0.37807	0.31436
0.38311	0.24786
0.38425	0.2584
0.38724	0.3024
0.39414	0.2397
0.39666	0.25498
0.40552	0.23716
0.40688	0.23869
0.41723	0.2383
0.42804	0.21254
0.43913	0.22644

## Sheet: Figure S7c
Time	0	45	90	135
0	0.630272	50.9181	97.0859	138.173
0.01	-0.380701	58.5041	91.0029	136.373
0.02	3.78421	63.0324	97.1172	137.781
0.03	6.66911	62.9595	96.7025	138.685
0.04	8.32099	57.7506	101.347	131.384
0.05	11.5587	57.4881	98.1834	126.346
0.06	15.3121	65.7024	102.414	134.954
0.07	10.4657	64.0951	103.765	126.948
0.08	5.18301	58.1424	107.787	137.466
0.09	4.86995	54.8919	107.163	134.822
0.1	9.91025	58.9509	99.6456	141.43
0.11	17.0339	55.3242	93.8921	141.35
0.12	14.4	60.8736	96.6441	142.499
0.13	16.1283	56.3606	90.8863	144.941
0.14	14.5914	61.2549	85.7587	143.118
0.15	10.2768	62.1158	86.8054	147.562
0.16	8.35303	64.4822	90	146.261
0.17	7.91751	60.124	90.6555	144.923
0.18	4.52567	66.4676	90.0641	144.04
0.19	9.12016	67.8068	90.6331	154.741
0.2	10.0257	63.9928	90.4516	148.408
0.21	5.82378	60.701	95.3782	149.312
0.22	3.04545	58.0338	101.028	148.944
0.23	-2.61954	49.5931	101.963	146.428
0.24	-8.10354	50.386	92.9821	145.058
0.25	-7.04094	57.0856	102.059	146.793
0.26	-8.31802	55.7455	99.9551	147.287
0.27	-4.44247	52.4086	106.167	144.836
0.28	-4.48948	55.3288	101.336	155.947
0.29	-7.85983	57.6825	103.473	156.329
0.3	-8.44076	55.2658	95.0782	159.423
0.31	-4.14283	56.0807	103.138	162.906
0.32	-5.54952	53.4205	102.488	158.679
0.33	-14.2595	51.0318	103.633	163.899
0.34	-9.301	56.3271	101.272	161.047
0.35	-4.49926	63.9953	105.472	157.68
0.36	-5.42558	70.0116	106.213	158.813
0.37	3.91317	72.1727	103.028	149.522
0.38	5.24463	72.2601	102.148	150.211
0.39	6.49301	77.1736	100.984	152.436
0.4	11.5346	82.9528	110.022	154.194
0.41	18.8074	77.9574	107.013	142.907
0.42	18.4155	80.7261	109.835	137.228
0.43	20.0524	74.9385	114.207	140.313
0.44	23.9368	69.2917	108.311	140.821
0.45	13.4355	69.3701	107.32	138.343
0.46	10.4892	67.6787	106.461	142.364
0.47	15.2279	62.1254	107.177	142.993
0.48	15.6423	57.3935	107.277	143.555
0.49	19.7378	62.0831	106.475	142.279
0.5	27.1469	65.0994	117.414	143.586
0.51	26.5929	51.5549	119.136	141.746
0.52	27.0696	58.4166	108.313	139.89
0.53	26.6494	53.8418	100.276	145.497
0.54	25.1148	51.3011	100.769	149.358
0.55	22.4814	53.1672	97.9018	148.9
0.56	15.2605	52.2807	98.2852	152.201
0.57	12.2332	53.458	98.5885	149.47
0.58	11.0274	58.8193	102.669	148.201
0.59	17.9835	57.5731	97.6293	155.79
0.6	13.6307	59.4083	99.7347	162.449
0.61	19.1158	56.4516	99.8544	160.327
0.62	23.4515	54.8066	104.632	154.048
0.63	16.004	54.0515	114.858	153.511
0.64	12.8205	55.1072	106.033	150.996
0.65	14.2472	58.6152	102.801	150.498
0.66	18.3175	61.8454	102.557	148.782
0.67	16.0827	60.5194	109.554	138.225
0.68	13.1868	64.4013	112.994	136.9
0.69	14.9749	65.1648	107.405	137.006
0.7	15.4487	65.2206	104.171	138.814
0.71	18.6685	62.0358	108.182	140.143
0.72	19.6001	64.8869	113.888	142.262
0.73	18.7424	63.5185	116.509	144.65
0.74	11.2381	66.3954	116.677	146.974
0.75	7.92772	59.0151	104.247	145.527
0.76	5.06744	54.7883	104.919	138.564
0.77	14.8247	52.3014	94.9725	135.721
0.78	12.4954	50.3531	83.8911	137.558
0.79	13.9761	49.4323	82.1509	137.245
0.8	5.61256	54.9432	86.0783	141.912
0.81	6.66666	53.0438	90	139.566
0.82	3.31868	48.3002	93.2899	141.675
0.83	-2.53794	52.299	90.1887	142.6
0.84	-6.69889	51.5886	85.4943	140.298
0.85	-9.52424	54.0781	81.8175	142.095
0.86	-8.46334	53.1301	77.0563	140.019
0.87	-19.0867	56.9683	89.0639	140.254
0.88	-17.3093	55.7575	83.0214	142.181
0.89	-9.27139	57.7623	74.6045	147.933
0.9	-2.85633	48.0727	79.9776	148.007
0.91	2.82788	49.3511	77.1419	153.864
0.92	-2.5352	48.1798	77.9794	151.436
0.93	-8.36953	50.3518	73.5926	147.415
0.94	-3.72734	46.5481	66.1941	148.287
0.95	-1.64352	47.7434	66.6148	146.404
0.96	-1.127	54.9262	58.8432	140.79
0.97	-0.561091	57.5768	60.2242	142.022
0.98	0.622775	58.2908	59.2373	139.564
0.99	-3.65355	56.0711	57.6612	142.929
1	-5.94039	53.08	61.3504	135.521
1.01	-2.69944	47.7938	54.7765	136.917
1.02	-3.10075	48.1479	57.2986	137.588
1.03	-4.86715	52.7866	56.0615	131.493
1.04	-3.67735	63.1353	51.8716	128.319
1.05	-8.854	58.376	53.0026	121.709
1.06	-9.3501	58.417	50.551	131.164
1.07	1.2894	70.6506	51.803	130.577
1.08	0.435	72.7565	45.4562	132.059
1.09	2.97696	78.3952	49.5866	135.991
1.1	4.48342	81.3435	44.9092	142.705
1.11	9.27641	77.1373	49.7485	130.853
1.12	1.44625	79.5315	48.7354	131.691
1.13	7.38606	81.3163	45.5439	131.523
1.14	4.07681	77.6087	42.1932	139.467
1.15	4.9919	74.7558	42.5065	140.892
1.16	1.65846	78.4441	39.3567	140.723
1.17	1.69206	75.9637	41.607	147.289
1.18	2.83779	69.9149	42.4159	145.718
1.19	1.29773	74.6192	41.863	142.293
1.2	-2.62752	71.3922	48.6779	143.685
1.21	7.52033	74.4497	52.794	146.661
1.22	1.17418	71.6427	55.986	150.084
1.23	5.71669	81.1582	62.8251	155.694
1.24	5.7106	77.3718	68.8035	147.258
1.25	4.94832	82.5344	68.9532	144.695
1.26	3.6654	76.1146	69.4743	136.994
1.27	1.36838	76.9819	65.3938	131.582
1.28	-0.618072	80.5992	62.8143	131.449
1.29	2.14607	83.6668	59.5925	131.207
1.3	-1.68117	89.0058	61.4102	135.806
1.31	3.88155	87.324	58.1818	132.716
1.32	-2.10994	82.2092	64.0822	137.825
1.33	1.76145	87.6167	73.8444	137.072
1.34	6.94258	85.8737	65.3326	132.824
1.35	-0.732182	79.2451	62.1807	131.475
1.36	4.63709	78.7267	59.9373	135.488
1.37	6.68435	86.2945	59.1249	143.439
1.38	5.71665	84.8742	65.6784	141.143
1.39	9.02592	84.9427	63.2924	141.127
1.4	7.87007	87.9905	68.6631	141.7
1.41	9.64323	92.5882	65.8869	142.085
1.42	11.914	90	62.7955	136.855
1.43	11.3099	90.5048	58.5765	135.862
1.44	17.4888	93.3259	64.7611	134.752
1.45	23.2393	91.9174	66.0899	133.862
1.46	31.3171	91.5058	64.5565	132.429
1.47	33.1045	95.1266	62.2295	127.128
1.48	35.9546	94.9009	61.7123	124.278
1.49	39.2589	92.8749	62.9177	127.362
1.5	42.3816	95.1322	56.9924	119.521
1.51	49.4123	98.6618	57.8586	121.952
1.52	42.992	95.4876	59.3106	125.863
1.53	44.4752	98.689	62.3923	132.556
1.54	43.4113	93.4833	64.8265	136.964
1.55	41.3706	93.3223	64.956	137.376
1.56	45.9847	93.7436	57.0851	146.976
1.57	46.8505	95.3673	55.008	139.008
1.58	39.211	98.4068	56.7217	142.221
1.59	37.5379	96.0353	56.4362	142.165
1.6	35.3624	91.0574	47.2061	143.459
1.61	43.0763	96.6424	46.4967	145.827
1.62	39.669	102.039	39.6158	143.628
1.63	38.0874	99.5132	42.2305	145.159
1.64	32.7277	95.5055	41.7805	150.537
1.65	32.4131	93.553	42.8722	157.656
1.66	34.8313	97.9142	38.8829	158.049
1.67	32.3988	98.9855	36.4036	157.79
1.68	30.8157	101	42.1982	161.658
1.69	33.127	105.834	41.1738	154.135
1.7	37.1693	107.945	37.0215	150.72
1.71	32.6046	113.494	37.5255	150.546
1.72	29.8772	115.409	43.6511	149.991
1.73	24.9333	110.108	47.2395	151.6
1.74	30.4016	111.28	48.2667	155.761
1.75	32.8286	109.747	52.1362	152.403
1.76	29.1715	110.89	52.9537	158.099
1.77	27.5408	108.822	50.3977	157.005
1.78	13.701	112.113	59.9951	162.32
1.79	14.6894	105.479	64.4808	163.124
1.8	14.1876	99.411	61.4099	160.84
1.81	19.0844	103.287	66.0766	161.434
1.82	18.3159	106.358	70.7651	157.776
1.83	27.0423	103.413	71.2001	154.198
1.84	23.8161	93.4566	67.1412	147.927
1.85	26.537	99.4623	64.303	160.237
1.86	27.1268	95.6031	68.6027	159.403
1.87	16.5554	99.575	67.3062	155.783
1.88	21.454	100.831	71.1587	155.697
1.89	26.6487	99.2701	77.0833	156.179
1.9	15.7236	103.378	73.5427	155.822
1.91	9.79707	101.159	77.4851	157.969
1.92	22.4304	103.171	74.7561	161.927
1.93	17.3063	100.459	68.3897	159.318
1.94	10.4229	108.053	65.5455	157.426
1.95	3.76077	109.394	66.1941	160.289
1.96	5.29006	101.766	66.4433	158.958
1.97	4.4081	101.81	68.6763	160.069
1.98	5.20004	99.5351	72.7899	162.127
1.99	2.95142	98.4199	67.5751	166.205
2	9.95168	94.36	68.2923	160.163
2.01	14.4818	94.8268	69.8816	159.708
2.02	17.2476	91.9371	69.1314	167.113
2.03	13.9039	100.071	71.4428	167.148
2.04	13.0036	98.7657	70.8972	163.824
2.05	12.437	95.2769	70.7457	162.785
2.06	13.7013	88.44	65.0314	157.033
2.07	14.543	86.5844	67.3559	164.657
2.08	18.8299	83.4278	72.2883	165.209
2.09	18.6662	86.1397	68.565	160.315
2.1	20.2639	84.0808	67.0432	155.812
2.11	23.5565	87.3132	66.2111	154.582
2.12	21.322	85.9902	72.2357	158.199
2.13	26.7515	88.3005	66.4179	157.707
2.14	27.02	87.1312	67.6953	157.894
2.15	37.4167	85.2944	65.2336	164.643
2.16	31.2057	88.7892	68.2567	173.012
2.17	31.5913	85.9682	69.7567	176.217
2.18	31.3653	90.5654	70.9577	173.246
2.19	30.1021	88.8466	70.3724	168.172
2.2	27.9283	89.9372	63.6054	168.633
2.21	29.5075	98.7847	65.207	168.82
2.22	29.5457	96.5002	71.4005	167.758
2.23	30.6006	101.077	73.8364	164.781
2.24	24.225	99.5462	73.3441	164.718
2.25	28.9236	96.5916	79.2886	165.791
2.26	22.5302	98.455	83.7303	163.79
2.27	25.6737	98.9726	89.0556	156.84
2.28	26.6191	101.067	93.2011	160.299
2.29	25.5764	95.4876	90.3872	159.758
2.3	21.6417	94.0501	95.8315	163.34
2.31	28.1479	88.741	101.285	160.915
2.32	28.9881	89.0462	104.177	156.691
2.33	27.8074	83.5341	95.2582	158.667
2.34	29.6694	79.6561	100.403	165.498
2.35	26.9157	75.8737	99.9152	166.318
2.36	25.7825	73.9437	95.9415	167.869
2.37	33.3919	67.0323	95.8625	168.702
2.38	31.4672	72.9201	100.259	166.368
2.39	32.1104	71.9382	103.351	170.868
2.4	32.7462	67.7115	106.087	169.114
2.41	36.931	64.7921	107.863	169.185
2.42	34.1918	69.162	105.104	173.687
2.43	37.6312	71.1398	100.95	-179.17
2.44	31.7595	69.1807	96.2549	177.571
2.45	32.2784	65.7467	98.4177	-177.922
2.46	32.7721	55.9665	93.7137	-177.781
2.47	34.4549	59.7745	88.1483	-178.957
2.48	37.5982	58.5733	86.5068	-170.842
2.49	35.6738	50.3666	83.4351	-173.465
2.5	29.299	53.3508	75.0809	-176.113
2.51	33.1025	53.548	77.7927	-178.439
2.52	33.7577	43.8361	84.1048	-173.379
2.53	35.1286	42.3561	85.309	176.598
2.54	32.7133	44.1747	82.4606	176.102
2.55	32.4665	40.6484	70.135	178.804
2.56	31.5796	41.2696	72.0937	174.01
2.57	32.7058	41.3663	68.0566	178.969
2.58	32.7608	39.0668	60.1758	177.128
2.59	40.581	38.2563	61.8558	175.714
2.6	42.0245	41.4874	63.1187	179.315
2.61	44.3858	46.6467	59.0903	-178.187
2.62	45.6892	52.9281	55.6556	-178.652
2.63	39.163	52.0368	58.0494	-173.465
2.64	36.3095	46.5098	58.0219	-173.208
2.65	36.4946	45.6257	56.8152	-167.584
2.66	39.955	49.4261	57.1204	-176.5
2.67	40.272	51.5478	48.0553	-177.444
2.68	36.6878	60.6153	46.8534	-173.6
2.69	39.1057	62.0309	49.0663	179.462
2.7	37.6748	66.6194	55.5013	-170.568
2.71	39.4309	62.7112	53.1915	-168.06
2.72	37.7698	58.9937	56.2745	-160.968
2.73	38.3399	64.55	60.0549	-173.237
2.74	42.3955	64.2942	56.712	179.394
2.75	41.9918	67.5407	52.2205	-179.193
2.76	43.7994	71.5852	57.5534	178.835
2.77	39.8213	69.4588	58.75	168.795
2.78	44.6968	73.4624	63.0997	164.75
2.79	45.7933	73.4956	59.285	163.869
2.8	44.5586	65.5299	60.6734	163.063
2.81	40.9717	63.0137	59.285	164.505
2.82	42.9499	61.4996	56.0981	160.543
2.83	47.2975	54.2806	47.9471	161.914
2.84	41.4825	53.4877	46.271	166.338
2.85	46.6117	45.089	55.0183	163.73
2.86	46.4448	44.2031	51.0043	171.547
2.87	46.3342	48.6678	48.0916	175.246
2.88	38.2775	46.9566	49.4615	177.15
2.89	41.5578	49.0134	48.456	-178.837
2.9	38.4396	51.496	49.4679	179.508
2.91	43.4028	44.8223	50.0904	-177.333
2.92	45.6218	46.1026	45.3116	-173.545
2.93	45.9636	43.84	47.0678	-176.17
2.94	44.3811	42.9053	49.7414	-179.208
2.95	43.1782	38.2612	53.7841	179.88
2.96	44.2067	35.6123	47.0711	-176.034
2.97	44.1893	34.8046	50.1061	-173.45
2.98	50.411	33.2999	49.0418	-178.617
2.99	59.1715	31.5336	57.9146	179.819
3	53.0931	32.7464	56.5391	-176.7
3.01	64.8609	35.9585	51.6574	175.127
3.02	63.572	38.1363	48.1973	-176.297
3.03	58.6205	39.2148	45.3488	176.312
3.04	56.9342	37.1526	44.9552	177.168
3.05	54.9251	36.2471	53.4844	168.002
3.06	49.506	41.6803	54.3961	175.914
3.07	53.29	40.0037	56.117	169.423
3.08	52.8698	34.5728	61.5315	166.858
3.09	55.9183	32.0926	54.4183	166.479
3.1	52.3057	33.7949	51.5185	166.177
3.11	50.784	39.005	55.9259	174.864
3.12	56.4456	45.8032	52.9134	171.123
3.13	63.7697	52.3326	44.7757	174.037
3.14	56.2589	50.7373	40.3792	180
3.15	54.383	46.8419	31.9659	178.056
3.16	57.0736	44.6055	38.8575	-177.74
3.17	51.5967	43.4808	34.2199	-173.882
3.18	53.4568	46.3587	30.2008	-177.411
3.19	47.0163	52.7105	33.2832	-175.457
3.2	51.2053	47.688	29.0236	-173.916
3.21	50.9477	51.8601	25.4689	-167.76
3.22	55.5929	50.9697	22.4815	-162.398
3.23	61.6041	49.8711	19.4612	-161.08
3.24	56.1911	47.8228	21.5658	-161.938
3.25	60.0849	46.9415	18.8546	-162.671
3.26	53.8996	45.5769	16.9858	-160.823
3.27	58.3885	37.5572	15.9278	-163.065
3.28	62.5761	43.0404	12.0682	-160.98
3.29	54.9828	34.8313	6.19092	-165.194
3.3	51.928	31.9921	7.65345	-169
3.31	54	38.8082	10.0229	-170.289
3.32	50.8089	35.5523	16.4112	-172.962
3.33	52.5206	30.9637	19.415	-177.653
3.34	50.1633	30.0341	19.5852	-174.295
3.35	47.583	26.7616	17.0193	-172.072
3.36	54.4693	19.7053	13.0374	-162.979
3.37	59.5751	10.9898	19.1968	-161.171
3.38	53.6053	9.34861	14.251	-162.597
3.39	44.0509	5.78475	14.9355	-153.699
3.4	49.459	6.29114	20.0104	-154.643
3.41	46.4013	6.83524	18.9536	-158.916
3.42	46.5482	5.61756	20.6158	-155.854
3.43	47.7467	5.42243	23.3207	-164.031
3.44	44.1858	9.06784	29.0239	-159.923
3.45	42.5624	4.26605	26.7362	-161.079
3.46	52.0878	5.32468	35.2363	-158.89
3.47	44.1055	4.77928	30.9853	-157.751
3.48	50.2172	6.57221	32.6387	-152.784
3.49	51.4793	3.97338	36.8446	-148.704
3.5	52.878	2.19056	33.7079	-148.656
3.51	49.5839	5.94948	32.9592	-141.368
3.52	45.8827	3.6469	31.3571	-143.367
3.53	46.6748	15.4703	29.3366	-150.298
3.54	43.5903	16.2959	32.6887	-146.278
3.55	42.781	18.4149	37.3722	-146.662
3.56	37.4526	21.7429	37.7269	-147.258
3.57	34.5803	24.032	36.9854	-146.668
3.58	39.4588	20.1284	23.969	-145.923
3.59	37.6899	23.6186	24.0868	-145.726
3.6	37.0032	22.2176	31.4474	-127.921
3.61	42.9289	18.5332	33.8311	-130.141
3.62	42.7094	16.1268	30.8119	-131.556
3.63	40.6605	22.6633	27.7468	-132.962
3.64	39.7746	32.1859	26.3388	-126.362
3.65	36.8334	26.7105	24.1098	-124.074
3.66	35.953	21.3783	24.5216	-125.538
3.67	29.6852	19.7484	32.643	-119.716
3.68	28.2316	19.1398	31.6322	-121.738
3.69	32.8934	22.7836	29.2183	-121.16
3.7	23.5154	23.5036	28.4956	-123.046
3.71	24.7498	19.5271	29.5635	-122.037
3.72	22.6888	19.7378	30.6208	-122.795
3.73	27.8181	18.0748	24.4029	-118.441
3.74	31.5208	16.5178	25.8033	-118.491
3.75	32.2409	17.9367	26.3199	-128.857
3.76	27.3682	24.9373	24.0129	-120.036
3.77	26.8353	19.9504	23.2481	-113.756
3.78	21.9224	22.5859	27.7091	-116.775
3.79	22.1008	22.8774	23.1904	-109.214
3.8	26.1351	21.825	26.3975	-101.919
3.81	27.1278	22.2047	28.1944	-98.6282
3.82	31.7302	27.7732	25.7335	-97.5676
3.83	36.5853	22.3663	26.0585	-103.673
3.84	32.1865	22.9696	29.9398	-101.603
3.85	30.5535	23.7195	21.3122	-105.798
3.86	27.8052	22.2884	21.3451	-114.726
3.87	29.4736	13.4473	13.9601	-117.046
3.88	29.2824	13.2985	20.1225	-111.556
3.89	31.3955	14.8954	14.6369	-112.992
3.9	33.507	19.4573	18.3752	-110.662
3.91	40.7511	18.3576	15.0406	-111.947
3.92	40.2541	14.5054	12.7243	-110.618
3.93	43.8483	27.8226	8.05031	-116.565
3.94	43.8851	26.0885	8.53076	-115.125
3.95	44.5724	21.2993	7.56143	-113.472
3.96	46.4929	27.124	11.25	-114.349
3.97	49.8627	23.3397	11.8855	-118.367
3.98	52.1463	27.9039	8.36045	-116.922
3.99	52.1197	34.1245	13.0405	-123.656
4	52.0237	37.0339	21.574	-126.103
4.01	54.9781	39.9681	32.2449	-123.19
4.02	50.4281	44.5072	35.9256	-125.824
4.03	49.3724	45.4912	34.7908	-121.698
4.04	54.8314	42.5718	42.4641	-126.57
4.05	61.1335	43.8019	40.736	-115.712
4.06	59.3035	47.454	42.253	-111.735
4.07	61.9558	43.8923	51.2053	-112.183
4.08	55.6065	45.5751	53.8552	-110.868
4.09	51.0834	46.4036	56.3779	-108.36
4.1	53.106	44.1226	55.8641	-112.601
4.11	54.1489	33.5688	50.0998	-116.402
4.12	52.1358	36.7321	52.0438	-111.914
4.13	61.9627	38.2823	54.4108	-109.89
4.14	61.5504	39.1239	52.1753	-115.425
4.15	66.8495	35.3176	54.4623	-121.401
4.16	66.2637	35.2985	55.7344	-123.292
4.17	65.541	35.5089	61.0363	-121.878
4.18	64.1895	31.2168	59.4879	-120.635
4.19	61.5438	27.2836	54.8002	-125.418
4.2	54.6518	26.0374	56.9893	-127.229
4.21	59.0571	29.49	56.6512	-127.612
4.22	60.5861	27.6694	57.0917	-128.12
4.23	59.7436	25.9558	56.7011	-129.745
4.24	64.7665	28.4154	56.1014	-131.869
4.25	61.7487	30.368	52.351	-133.54
4.26	66.9927	31.9921	55.514	-127.918
4.27	66.5862	28.1904	51.4257	-128.221
4.28	66.395	21.7659	50.6804	-130.436
4.29	65.9575	26.0659	50.5049	-127.844
4.3	68.9973	25.3698	48.2495	-126.222
4.31	62.0996	26.2821	53.2657	-129.386
4.32	64.9024	31.892	58.3804	-130.693
4.33	64.4138	28.1313	61.7575	-122.75
4.34	66.3001	28.4135	65.7503	-129.443
4.35	68.7275	30.08	65.6375	-122.383
4.36	67.9679	33.6728	67.1935	-116.861
4.37	66.5039	40.1677	69.5404	-117.284
4.38	71.5841	41.6905	71.6849	-123.029
4.39	74.4265	46.5316	65.6076	-121.517
4.4	71.8833	43.7429	64.7724	-125.37
4.41	70.5966	47.6964	69.3334	-128.171
4.42	70.5567	46.421	69.5316	-131.186
4.43	69.0467	48.1604	70.2265	-137.247
4.44	65.3718	53.4767	66.2237	-137.026
4.45	66.6379	50.3943	63.4074	-141.777
4.46	72.3419	50.2827	61.7666	-133.375
4.47	75.5123	50.9998	55.9845	-137.115
4.48	75.0646	46.0958	56.4973	-140.456
4.49	69.8599	47.0626	59.5126	-138.629
4.5	66.0813	43.9488	62.007	-134.45
4.51	62.1027	41.7016	65.2942	-132.558
4.52	58.8644	45.5787	67.2509	-131.124
4.53	61.2248	43.1323	64.1826	-126.397
4.54	63.463	42.4952	62.0399	-131.978
4.55	60.6697	34.1448	70.8975	-140.533
4.56	61.294	33.5153	78.2958	-140.307
4.57	63.2384	29.845	81.0406	-140.711
4.58	65.8407	31.5026	80.5996	-145.11
4.59	61.8016	31.0703	79.8687	-141.553
4.6	65.9159	31.5421	80.6522	-142.626
4.61	61.8352	33.3106	69.6659	-142.687
4.62	54.543	32.6904	65.149	-135.252
4.63	62.0433	33.6033	74.8344	-139.457
4.64	63.407	35.8821	75.7045	-136.641
4.65	67.7116	36.0595	74.9292	-125.323
4.66	66.8097	37.0199	76.0697	-123.772
4.67	65.6121	33.4822	79.415	-118.441
4.68	77.7978	37.0709	78.617	-111.603
4.69	74.9407	38.3675	82.3763	-109.922
4.7	72.7132	35.8292	81.3215	-121.015
4.71	74.4792	34.2634	79.684	-121.974
4.72	80.9591	35.8659	76.6221	-126.504
4.73	80.8276	41.3328	73.7246	-128.317
4.74	85.9455	38.6794	69.0078	-125.579
4.75	79.6224	34.2136	67.6269	-123.302
4.76	75.2147	33.2389	72.7358	-122.315
4.77	75.2406	31.0716	74.1586	-123.295
4.78	69.5707	23.7012	74.7337	-130.257
4.79	71.5844	25.3402	67.6199	-124
4.8	79.5152	22.8337	66.2505	-129.103
4.81	71.7923	28.9278	73.6033	-121.896
4.82	70.6926	26.8445	76.1789	-119.622
4.83	74.9131	27.4677	70.8006	-116.8
4.84	84.4982	28.522	62.8843	-115.448
4.85	90.6712	23.7518	60.434	-114.747
4.86	96.3606	24.449	63.1006	-115.318
4.87	94.4846	25.3522	61.4048	-113.48
4.88	96.9515	21.9417	60.5938	-111.247
4.89	101.25	19.4159	59.266	-105.119
4.9	103.069	21.3378	65.7313	-103.935
4.91	109.305	24.8226	69.8577	-103.598
4.92	109.103	23.2396	67.249	-98.0391
4.93	110.094		65.8068	-98.9093
4.94	112.133		67.9987	-98.6488
4.95	123.673		65.2026	-98.9696
4.96	116.729		68.1986	-94.3182
4.97	124.524		63.2659	-90.7561
4.98	122.514		64.6748	-97.0957
4.99	129.714		68.9625	-102.297
5	128.883		67.6165	-107.047

[truncated: 2 more sheets: Figure S8a, Figure S8b]
